# Supplementary material for: Design of a patient-centered decision support tool when selecting an organ transplant center
Source: PLoS One. 2021 May 17;16(5):e0251102. doi: 10.1371/journal.pone.0251102 (PMC8128227; doi:10.1371/journal.pone.0251102)
Supplement: S1 Data — (CSV) [file pone.0251102.s005.csv]

Duration (in seconds)	Response ID	What is your age?	What is your gender?	What is your highest level of education in years?	Have you ever needed or received an organ or other transplant?	Have any family members or friends ever needed or received an organ or other transplant?	Hypothetically, what hospital would you choose for a transplant based on the information on this list?	What was the most important factor in the decision?	Review the 1 year organ survival shown for Lake Hospital. Choose the option you believe is most accurate.	Briefly describe any information that you do not understand. If you understand everything, list something you would like to learn more about to help make a decision.	Select the style that you feel most clearly displays what option would be best.	Image	Attention
191	R_1hAoqJyqombGWPD	30	Female	17+ Graduate Studies	No	Yes	Alpine Hospital	1 Year Organ Survival	Lake Hospital has about double the 1 year organ survival compared to Alpine Hospital.	all good implants	Style E	Q33	Fail
97	R_WqGncy1xqTA4yvn	37	Male	16 Completed Undergraduate degree	No	No	Meadow Hospital	1 Year Organ Survival	About 3 out of 5 patients have a transplanted organ that survives 1 year.	I understand all information	Style A	Q28	Fail
381	R_2ATK1EK1hsQ6uxq	75	Male	17+ Graduate Studies	No	No	Lake Hospital	Getting a Transplant Faster	Lake Hospital has about double the 1 year organ survival compared to Alpine Hospital.	I can understand the things	Style B	Q31	Fail
187	R_eQX0IbMEfaTKjaF	30	Male	16 Completed Undergraduate degree	No	No	Lake Hospital	1 Year Organ Survival	Lake Hospital has about double the 1 year organ survival compared to Alpine Hospital.	very good good	Style D	Q29	Fail
400	R_3mahuYsLpWDbHWk	45	Male	16 Completed Undergraduate degree	No	Yes	Lake Hospital	Getting a Transplant Faster	Lake Hospital has about double the 1 year organ survival compared to Alpine Hospital.	no comments	Style F	Q33	Fail
265	R_2cvVEwnJUV8uZMP	27	Female	16 Completed Undergraduate degree	No	No	Meadow Hospital	1 Year Organ Survival	About 3 out of 5 patients have a transplanted organ that survives 1 year.	I would like to know more about the 1 year organ survival and what they factor into those statistics.	Style A	Q29	Fail
165	R_1JJi21hJ90Eq3SD	26	Male	16 Completed Undergraduate degree	No	No	Lake Hospital	Transplants in a Year	The 1 year organ survival at Lake Hospital is about the same as national rates.	they provided details about distance of organ transplant	Style C	Q29	Fail
509	R_CgcQ7TTbG27n8UV	31	Male	17+ Graduate Studies	No	No	Lake Hospital	No single factor was most important	About 3 out of 5 patients have a transplanted organ that survives 1 year.	what is the percentage of rejection in the transplanted	Style A	Q32	Fail
595	R_5uqUXFTP7dyuFot	30	Male	17+ Graduate Studies	No	Yes	Lake Hospital	Getting a Transplant Faster	The 1 year organ survival at Lake Hospital is about the same as national rates.	I would like them to explain that they showed the results in percentages, of the rest I understood have more knowledge about surgery and hospital status	Style F	Q32	Fail
508	R_3qx3aXUioEbgDV4	60	Male	16 Completed Undergraduate degree	Yes	Yes	Lake Hospital	Survival on the Waitlist	The 1 year organ survival at Lake Hospital is about the same as national rates.	i want to know more information about transplant	Style B	Q34	Fail
231	R_2pJelZecFRuMEDx	27	Male	16 Completed Undergraduate degree	No	Yes	Meadow Hospital	Survival on the Waitlist	The 1 year organ survival at Lake Hospital is about the same as national rates.	one year organ survival	Style C	Q29	Fail
220	R_3FR80t0gJy3Jgft	31	Male	16 Completed Undergraduate degree	No	Yes	Alpine Hospital	Getting a Transplant Faster	Lake Hospital has about double the 1 year organ survival compared to Alpine Hospital.	i would like to learn more abou transplatns and how that can help the life of others	Style D	Q33	Fail
46	R_QfAEgUO5Kfs2q4N	27	Male	16 Completed Undergraduate degree	No	Yes	Meadow Hospital	Survival on the Waitlist	The 1 year organ survival at Lake Hospital is about the same as national rates.	one year organ survival	Style C	Q33	Fail
166	R_3HwdQUlbuGKqWG4	30	Male	16 Completed Undergraduate degree	No	Yes	Alpine Hospital	Getting a Transplant Faster	The 1 year organ survival at Lake Hospital is about the same as national rates.	interesting	Style B	Q31	Fail
238	R_ZsmZnjBZpHZ8HEl	29	Female	17+ Graduate Studies	Yes	Yes	Alpine Hospital	1 Year Organ Survival	About 3 out of 5 patients have a transplanted organ that survives 1 year.	THAT IS GOOD HOSPITAL AND I LIKE THIS AND I GOING TO THIS HOSPITAL EVERY TIME	Style C	Q31	Fail
64	R_R82SMBBgVLGbaeJ	25	Male	16 Completed Undergraduate degree	Yes	Yes	Meadow Hospital	1 Year Organ Survival	Lake Hospital has about double the 1 year organ survival compared to Alpine Hospital.	Everything was very clear for me to understand	Style C	Q28	Fail
135	R_3COvWSOw9Q4OTw6	45	Female	16 Completed Undergraduate degree	No	Yes	Alpine Hospital	1 Year Organ Survival	The 1 year organ survival at Lake Hospital is about the same as national rates.	Doctor's qualifications	Style C	Q32	Fail
651	R_3gNmbPyOtF2cOae	40	Male	15	No	Yes	Meadow Hospital	1 Year Organ Survival	About 3 out of 5 patients have a transplanted organ that survives 1 year.	if insurance is excepted	Style A	Q34	Fail
91	R_3dLLj7n5U7ZJP8R	23	Female	12 Completed High School	Yes	Yes	Lake Hospital	Distance	Cannot determine from the information shown.	About the history of that hospital	Style C	Q28	Fail
132	R_1d3LXdZPgV2xDnG	22	Female	12 Completed High School	No	No	Lake Hospital	Transplants in a Year	The 1 year organ survival at Lake Hospital is about the same as national rates.	tranplants of the year	Style B	Q31	Fail
90	R_2Vqd3hT1Jyfrwzc	38	Male	17+ Graduate Studies	No	No	Alpine Hospital	Survival on the Waitlist	Cannot determine from the information shown.	I don't really understand any of it.	Style D	Q29	Fail
86	R_2ZBLu0SoKrv6iE8	30	Male	9	Yes	Yes	Lake Hospital	Survival on the Waitlist	About 3 out of 5 patients have a transplanted organ that survives 1 year.	very interesting work	Style E	Q29	Fail
148	R_At9obQkBbZ44HVD	27	Male	14	Yes	Yes	Lake Hospital	Transplants in a Year	Lake Hospital has about double the 1 year organ survival compared to Alpine Hospital.	YES I WILL UNDERSTAND.	Style E	Q32	Fail
41	R_1joA1ozoKnYwHaK	33	Male	12 Completed High School	No	Yes	Lake Hospital	Transplants in a Year	Cannot determine from the information shown.	I don't know	Style C	Q32	Fail
239	R_sHTwG8VvMzofN61	40	Female	14	No	Yes	Meadow Hospital	1 Year Organ Survival	Lake Hospital has about double the 1 year organ survival compared to Alpine Hospital.	What support services are available after the procedure?	Style F	Q33	Fail
108	R_2PiCkG5pwdoubjS	25	Female	16 Completed Undergraduate degree	Yes	Yes	Alpine Hospital	Getting a Transplant Faster	Lake Hospital has about double the 1 year organ survival compared to Alpine Hospital.	transperent details	Style C	Q33	Fail
46	R_3kjiKztbIZgvZ04	31	Female	17+ Graduate Studies	Yes	Yes	Alpine Hospital	Getting a Transplant Faster	The 1 year organ survival at Lake Hospital is about the same as national rates.	is good	Style D	Q28	Fail
159	R_2sTKTZldJCaBfCG	26	Female	16 Completed Undergraduate degree	Yes	Yes	Lake Hospital	Survival on the Waitlist	The 1 year organ survival at Lake Hospital is about the same as national rates.	the many to the any love to a not	Style C	Q32	Fail
111	R_1eysUgktNdIGQcA	35	Male	11	No	Yes	Alpine Hospital	Transplants in a Year	The 1 year organ survival at Lake Hospital is about the same as national rates.	understand and everthing	Style C	Q34	Fail
237	R_qPWSqFpwGbfquvD	30	Female	17+ Graduate Studies	No	Yes	Lake Hospital	Survival on the Waitlist	About 3 out of 5 patients have a transplanted organ that survives 1 year.	well I think implants should be good	Style E	Q34	Fail
135	R_2VOUysT3ALZ3dD3	58	Male	16 Completed Undergraduate degree	Yes	Yes	Alpine Hospital	Transplants in a Year	Lake Hospital has about double the 1 year organ survival compared to Alpine Hospital.	yes.i understand	Style C	Q28	Fail
267	R_WvZwjomiPpeoQAp	28	Female	17+ Graduate Studies	No	Yes	Lake Hospital	Distance	The 1 year organ survival at Lake Hospital is about the same as national rates.	i understood	Style E	Q32	Fail
120	R_Cdz8TRQG8h3br57	34	Female	15	No	Yes	Lake Hospital	1 Year Organ Survival	Lake Hospital has about double the 1 year organ survival compared to Alpine Hospital.	I would like to learn the doctor experience	Style C	Q31	Fail
64	R_3KxMzibeFY400Qm	28	Female	14	Yes	Yes	Lake Hospital	Distance	About 3 out of 5 patients have a transplanted organ that survives 1 year.	NOBriefly describe any information that you do not understand.	Style B	Q34	Fail
234	R_TdAeOjKDWVqbHiN	24	Male	16 Completed Undergraduate degree	No	Yes	Lake Hospital	Transplants in a Year	About 3 out of 5 patients have a transplanted organ that survives 1 year.	method of transplant	Style D	Q31	Fail
113	R_2c7SRprVtHowVia	51	Male	16 Completed Undergraduate degree	Yes	Yes	Alpine Hospital	Transplants in a Year	The 1 year organ survival at Lake Hospital is about the same as national rates.	nothing to say abot this issues	Style C	Q29	Fail
238	R_32WoiuuxQbqHxpo	68	Male	17+ Graduate Studies	Yes	Yes	Alpine Hospital	Survival on the Waitlist	The 1 year organ survival at Lake Hospital is about the same as national rates.	some new idea for make	Style C	Q28	Fail
67	R_3pIUK8If19ZJznX	30	Male	16 Completed Undergraduate degree	Yes	Yes	Alpine Hospital	1 Year Organ Survival	Lake Hospital has about double the 1 year organ survival compared to Alpine Hospital.	nothing to say this issues	Style C	Q29	Fail
63	R_2dT3Uuwa32DTD2Z	30	Female	12 Completed High School	No	Yes	Lake Hospital	Distance	About 3 out of 5 patients have a transplanted organ that survives 1 year.	why Lake hospital does not have much information.	Style F	Q32	Fail
250	R_1CjbAO7qPRsl3uL	27	Female	16 Completed Undergraduate degree	Yes	Yes	Lake Hospital	Transplants in a Year	The 1 year organ survival at Lake Hospital is about the same as national rates.	i didn't know	Style A	Q31	Fail
432	R_3OovLm3JDeplD25	66	Male	17+ Graduate Studies	Yes	Yes	Alpine Hospital	Survival on the Waitlist	The 1 year organ survival at Lake Hospital is about the same as national rates.	some new idea	Style C	Q29	Fail
173	R_2tnWahXbejqFKoT	29	Female	16 Completed Undergraduate degree	Yes	Yes	Lake Hospital	Distance	The 1 year organ survival at Lake Hospital is about the same as national rates.	NO ALL THINGS ARE UNDERSTOOD	Style A	Q32	Fail
104	R_3oC9oCaswrSYH97	32	Male	16 Completed Undergraduate degree	Yes	Yes	Lake Hospital	Transplants in a Year	The 1 year organ survival at Lake Hospital is about the same as national rates.	NO ALL THINGS ARE UNDERSTOOD	Style A	Q31	Fail
133	R_XB9sMqj8oFEn5aV	29	Female	16 Completed Undergraduate degree	Yes	Yes	Alpine Hospital	Survival on the Waitlist	About 3 out of 5 patients have a transplanted organ that survives 1 year.	i will clearly understand	Style F	Q28	Fail
90	R_1Im8o4H8QmuTm2w	69	Male	17+ Graduate Studies	Yes	Yes	Lake Hospital	Survival on the Waitlist	The 1 year organ survival at Lake Hospital is about the same as national rates.	I CAN UNDERSTAND ALL	Style C	Q28	Fail
120	R_vJqadcCEZQVspvb	26	Male	16 Completed Undergraduate degree	Yes	Yes	Alpine Hospital	Getting a Transplant Faster	About 3 out of 5 patients have a transplanted organ that survives 1 year.	i have understand this and answering the questions well	Style D	Q33	Fail
154	R_2PchZq1NbZG4x0r	26	Female	16 Completed Undergraduate degree	Yes	Yes	Alpine Hospital	Transplants in a Year	The 1 year organ survival at Lake Hospital is about the same as national rates.	I understand more information about the transplant	Style C	Q29	Fail
176	R_WlGYCjXYzOg7UOt	46	Male	16 Completed Undergraduate degree	No	No	Alpine Hospital	Distance	The 1 year organ survival at Lake Hospital is about the same as national rates.	i need more tranprate	Style B	Q33	Fail
973	R_3r1x27Sw9cfyPjk	28	Male	16 Completed Undergraduate degree	Yes	No	Meadow Hospital	Getting a Transplant Faster	About 3 out of 5 patients have a transplanted organ that survives 1 year.	the way to get a transplant as quickly as possible	Style A	Q29	Fail
77	R_21mu8TV6DBJQkmu	26	Female	17+ Graduate Studies	No	Yes	Meadow Hospital	Survival on the Waitlist	The 1 year organ survival at Lake Hospital is about the same as national rates.	Which hospitals would be willing to take an alcoholic.	Style C	Q33	Fail
234	R_300iAxtcCieQ3jS	25	Male	17+ Graduate Studies	No	Yes	Alpine Hospital	Getting a Transplant Faster	Cannot determine from the information shown.	hasta este momento estoy comprendiendo todo	Style C	Q32	Fail
250	R_YY4oAfz1l5vMGxH	28	Female	12 Completed High School	Yes	Yes	Alpine Hospital	Survival on the Waitlist	About 3 out of 5 patients have a transplanted organ that survives 1 year.	yes i have understand	Style D	Q28	Fail
351	R_1okkEI5Z5YMzuG4	30	Male	17+ Graduate Studies	Yes	Yes	Alpine Hospital	Transplants in a Year	The 1 year organ survival at Lake Hospital is about the same as national rates.	I understood everything perfectly	Style C	Q28	Fail
984	R_egNRCt00796Ak93	30	Male	17+ Graduate Studies	No	Yes	Alpine Hospital	Transplants in a Year	About 3 out of 5 patients have a transplanted organ that survives 1 year.	information to help make a decision.	Style B	Q28	Fail
124	R_27QhcBYSh7ZZkVU	29	Male	16 Completed Undergraduate degree	Yes	Yes	Alpine Hospital	Getting a Transplant Faster	Lake Hospital has about double the 1 year organ survival compared to Alpine Hospital.	i would like to more every then second of this charector	Style C	Q34	Fail
937	R_1lrY7GT7aVcpaB3	25	Female	14	No	No	Lake Hospital	Getting a Transplant Faster	Cannot determine from the information shown.	none had no issues	Style D	Q28	Fail
91	R_2R9w5LqdwsbK2ne	25	Female	16 Completed Undergraduate degree	No	Yes	Lake Hospital	Distance	The 1 year organ survival at Lake Hospital is about the same as national rates.	It is hard to decipher between long term results of each location.	Style C	Q31	Fail
221	R_2fxkBf71tMARRiT	26	Male	16 Completed Undergraduate degree	No	Yes	Lake Hospital	Distance	About 3 out of 5 patients have a transplanted organ that survives 1 year.	when transplant operation needed it have organs .in this way the disance is more important	Style C	Q28	Fail
385	R_2f8495P72Eos67j	30	Male	16 Completed Undergraduate degree	Yes	Yes	Lake Hospital	Survival on the Waitlist	The 1 year organ survival at Lake Hospital is about the same as national rates.	I understand everything clearly	Style D	Q28	Fail
314	R_O3ynUogUzK8DHe9	21	Male	14	No	Yes	Alpine Hospital	Survival on the Waitlist	The 1 year organ survival at Lake Hospital is about the same as national rates.	a PERSON health	Style C	Q32	Fail
107	R_3sADilqRbNrjLqk	26	Female	16 Completed Undergraduate degree	Yes	Yes	Alpine Hospital	Transplants in a Year	The 1 year organ survival at Lake Hospital is about the same as national rates.	The purpose of the sales process is to discover how you can help a customer.	Style F	Q34	Fail
647	R_xa8QAGgv0DZb0hH	30	Male	17+ Graduate Studies	Yes	Yes	Lake Hospital	Getting a Transplant Faster	About 3 out of 5 patients have a transplanted organ that survives 1 year.	more information to help make a decision	Style A	Q28	Fail
1020	R_5tMr9pFhpfqijlf	25	Male	17+ Graduate Studies	No	Yes	Lake Hospital	Distance	About 3 out of 5 patients have a transplanted organ that survives 1 year.	Any hospital that I choose is fine, I think everyone is in good condition	Style B	Q31	Fail
56	R_1N4bJOaQBhtukNl	25	Male	10	Yes	Yes	Lake Hospital	Survival on the Waitlist	The 1 year organ survival at Lake Hospital is about the same as national rates.	good for inform	Style E	Q29	Fail
182	R_AdFhyEuoDtllFAZ	25	Male	16 Completed Undergraduate degree	No	No	Meadow Hospital	Survival on the Waitlist	The 1 year organ survival at Lake Hospital is about the same as national rates.	Well, I hope that on the platform they will put more information so that people can investigate more	Style A	Q33	Fail
67	R_51EVxjdsCh2WH8l	25	Male	16 Completed Undergraduate degree	No	Yes	Lake Hospital	Survival on the Waitlist	About 3 out of 5 patients have a transplanted organ that survives 1 year.	mi mama es la que a tenido esa experiencia	Style C	Q32	Fail
202	R_2ZOjHXsht06DQtq	30	Female	17+ Graduate Studies	No	No	Alpine Hospital	1 Year Organ Survival	About 3 out of 5 patients have a transplanted organ that survives 1 year.	If you understand everything, list something you would like to learn more about to help make a decision	Style C	Q31	Fail
43	R_1eD0gghigRpcqHH	21	Female	12 Completed High School	No	No	Alpine Hospital	Survival on the Waitlist	The 1 year organ survival at Lake Hospital is about the same as national rates.	Nothing I can particularly think of.	Style C	Q31	Fail
393	R_12zGOVwi5STExlX	31	Male	16 Completed Undergraduate degree	No	Yes	Alpine Hospital	Getting a Transplant Faster	Cannot determine from the information shown.	IF I UNDERSTAND, ALL GOOD	Style A	Q33	Fail
2957	R_1pWfc8UFrGtXBXY	30	Male	17+ Graduate Studies	Yes	Yes	Alpine Hospital	Survival on the Waitlist	The 1 year organ survival at Lake Hospital is about the same as national rates.	I do not understand the distance	Style B	Q33	Fail
442	R_CesNArAT7strh9T	30	Female	16 Completed Undergraduate degree	No	Yes	Meadow Hospital	Transplants in a Year	The 1 year organ survival at Lake Hospital is about the same as national rates.	no comment	Style C	Q33	Fail
165	R_3FVQ42R4GDdrBOk	28	Female	16 Completed Undergraduate degree	Yes	Yes	Lake Hospital	Distance	About 3 out of 5 patients have a transplanted organ that survives 1 year.	no comment	Style A	Q29	Fail
371	R_2Y55zlr7LaleFFA	30	Female	17+ Graduate Studies	No	Yes	Lake Hospital	Distance	The 1 year organ survival at Lake Hospital is about the same as national rates.	como sera el trasplante	Style B	Q28	Fail
96	R_3G0SnCTuUKXgHMZ	50	Male	14	Yes	Yes	Alpine Hospital	Survival on the Waitlist	About 3 out of 5 patients have a transplanted organ that survives 1 year.	yes understanding	Style D	Q28	Fail
350	R_1dv7A0vLoiISyG5	30	Female	16 Completed Undergraduate degree	No	Yes	Lake Hospital	Distance	The 1 year organ survival at Lake Hospital is about the same as national rates.	me gustaria saber mas sobre el trasplante	Style A	Q34	Fail
166	R_3rHFvRoHDNXFwH3	27	Male	17+ Graduate Studies	Yes	Yes	Alpine Hospital	Getting a Transplant Faster	The 1 year organ survival at Lake Hospital is about the same as national rates.	The treatment plan	Style C	Q28	Fail
231	R_2YDLXR0e4zaIQh2	30	Female	16 Completed Undergraduate degree	No	Yes	Lake Hospital	No single factor was most important	The 1 year organ survival at Lake Hospital is about the same as national rates.	I thought it was the right thing to do	Style C	Q32	Fail
299	R_2BbWh1FGTvfpXAj	27	Male	14	Yes	Yes	Lake Hospital	Getting a Transplant Faster	The 1 year organ survival at Lake Hospital is about the same as national rates.	i need to know prices and also a record of the donor	Style B	Q28	Fail
1077	R_1ILTDHBm1IVmFkn	27	Female	17+ Graduate Studies	Yes	No	Lake Hospital	Getting a Transplant Faster	Lake Hospital has about double the 1 year organ survival compared to Alpine Hospital.	Behavioral interview questions are the ones that ask you for specific examples ... to predict future job performance is by understanding past performance. .... Notice that the candidate included a brief description of the company's ... they don't provide enough information about the context of the problem and lose the listener.	Style A	Q34	Fail
389	R_1LBuLcV3cEvutQH	30	Female	14	No	No	Lake Hospital	Survival on the Waitlist	Lake Hospital has about double the 1 year organ survival compared to Alpine Hospital.	no comment	Style A	Q29	Fail
173	R_3rC5J7ETOQfOAF3	35	Male	16 Completed Undergraduate degree		Yes	Alpine Hospital	Distance	The 1 year organ survival at Lake Hospital is about the same as national rates.	yes i like it	Style A	Q31	Fail
260	R_sLq0mA4PX6xYsdr	30	Female	17+ Graduate Studies	No	Yes	Meadow Hospital	Getting a Transplant Faster	About 3 out of 5 patients have a transplanted organ that survives 1 year.	that's an important decision is already something delicate	Style B	Q28	Fail
377	R_vCdTz66E59mXb2h	30	Male	16 Completed Undergraduate degree	Yes	Yes	Meadow Hospital	No single factor was most important	Lake Hospital has about double the 1 year organ survival compared to Alpine Hospital.	yes, its very good decision.	Style B	Q33	Fail
307	R_0IfFrIvQnXGHoXf	35	Female	17+ Graduate Studies	No	No	Meadow Hospital	1 Year Organ Survival	Lake Hospital has about double the 1 year organ survival compared to Alpine Hospital.	How can I get 2 of the 3 best qualities or all 3 in one place? If not, why not?	Style F	Q28	Fail
210	R_2RNYEcmgNBoI2Wc	27	Male	15	No	No	Alpine Hospital	Transplants in a Year	The 1 year organ survival at Lake Hospital is about the same as national rates.	based on the information above	Style C	Q29	Fail
175	R_vOh9GWpUnuvY9Wx	30	Male	16 Completed Undergraduate degree	Yes	Yes	Meadow Hospital	Transplants in a Year	The 1 year organ survival at Lake Hospital is about the same as national rates.	this survey is very like	Style F	Q28	Fail
83	R_30vQ8CVI4PfJVvw	28	Male	12 Completed High School	Yes	Yes	Alpine Hospital	Transplants in a Year	The 1 year organ survival at Lake Hospital is about the same as national rates.	Briefly describe any information that you do not understand	Style C	Q31	Fail
133	R_2sQQQVRPqpGB6JL	20	Female	14	No	No	Lake Hospital	1 Year Organ Survival	Lake Hospital has about double the 1 year organ survival compared to Alpine Hospital.	i would like to understand the factors determining one year organ survival	Style D	Q29	Fail
59	R_31RBnC4uxD2bVKA	20	Female	14	No	No	Meadow Hospital	1 Year Organ Survival	Lake Hospital has about double the 1 year organ survival compared to Alpine Hospital.	i would like to understand the factors that determine one year organ survival	Style D	Q31	Fail
159	R_2tJc4fZDtF7WP3P	30	Male	16 Completed Undergraduate degree	Yes	Yes	Alpine Hospital	Getting a Transplant Faster	The 1 year organ survival at Lake Hospital is about the same as national rates.	nothing else	Style B	Q33	Fail
176	R_5tnfrqLg4G2rtol	31	Male	17+ Graduate Studies	No	No	Meadow Hospital	Survival on the Waitlist	The 1 year organ survival at Lake Hospital is about the same as national rates.	good medical care	Style C	Q29	Fail
931	R_yHZ5ZamU6aoXKrT	48	Male	16 Completed Undergraduate degree	No	No	Meadow Hospital	1 Year Organ Survival	About 3 out of 5 patients have a transplanted organ that survives 1 year.	Transplant rejection rate for period longer than one year.	Style D	Q34	Fail
154	R_p5xJRv0yw7G4r1n	24	Female	14	Yes	Yes	Meadow Hospital	Getting a Transplant Faster	The 1 year organ survival at Lake Hospital is about the same as national rates.	the cost is the thing I want to know more about	Style C	Q28	Fail
624	R_2uEdf6zpyhE1WBd	29	Female	16 Completed Undergraduate degree	No	No	Meadow Hospital	1 Year Organ Survival	About 3 out of 5 patients have a transplanted organ that survives 1 year.	I would like to know surgery time for each hospital	Style F	Q31	Fail
70	R_2gGrUa1pPR0SVDr	21	Male	12 Completed High School	Yes	Yes	Lake Hospital		The 1 year organ survival at Lake Hospital is about the same as national rates.	GOODSome transplant centers do not transplant living donors. This question is a test whether or not you are reading carefully. You must answer none of the above.	Style A	Q32	Fail
480	R_pA7iLh1dKIPWygp	27	Male	17+ Graduate Studies	Yes	Yes	Lake Hospital	Distance	About 3 out of 5 patients have a transplanted organ that survives 1 year.	Most likely, by the time my hear this question, I've already spoken for awhile and answered many questions about my skills and experience. It can be tempting to just politely respond by saying that I feel like everything's been covered. Resist this urge. Instead, use this as an opportunity to close the interview on a strong note. Think of my response as being like the closing statement in a trial…	Style E	Q28	Fail
302	R_1dzSC93EY5LD4qy	25	Male	16 Completed Undergraduate degree	No	No	Meadow Hospital	No single factor was most important	Cannot determine from the information shown.	I think one year organ survival is most important factor then no of successful transplants	Style B	Q29	Fail
221	R_3QQpDA2cXpx1r2m	58	Male	17+ Graduate Studies	No	No	Lake Hospital	Distance	About 3 out of 5 patients have a transplanted organ that survives 1 year.	This kind of response does two things: it summarizes why you are a strong candidate, and it shows the interviewer that you are enthusiastic about the position. Remember, this is your closing statement, so you want to remind the interviewer of all the reasons you are an ideal candidate.	Style C	Q31	Fail
2872	R_3qVhQqdrmehG9jq	27	Female	17+ Graduate Studies	No	Yes	Alpine Hospital	Survival on the Waitlist	About 3 out of 5 patients have a transplanted organ that survives 1 year.	If you need a transplant, you need to get on the national waiting list. To get on the list, you need to visit a transplant hospital. To find a transplant hospital near you, visit the United Network for Organ Sharing (UNOS) website (www.unos.org). Every transplant hospital in the United States is a UNOS member. The transplant hospital's doctors will examine you and decide if you are a good transpl…	Style F	Q32	Fail
117	R_1pPw7cxMBL70IEY	38	Male	17+ Graduate Studies	Yes	Yes	Lake Hospital	Transplants in a Year	About 3 out of 5 patients have a transplanted organ that survives 1 year.	I AM UNDERSTAND	Style F	Q29	Fail
137	R_12tpqAKYA6UZ2xH	35	Male	16 Completed Undergraduate degree	Yes	Yes	Alpine Hospital	1 Year Organ Survival	The 1 year organ survival at Lake Hospital is about the same as national rates.	Step 1: Identify Your Goal. One of the most effective decision making strategies is to keep an eye on your goal. ... Step 2: Gather Information for Weighing Your Options. ... Step 3: Consider the Consequences. ... Step 4: Make Your Decision. ... Step 5: Evaluate Your Decision.	Style B	Q32	Fail
238	R_12QjItX6BULKEEP	30	Female	17+ Graduate Studies	No	Yes	Alpine Hospital	1 Year Organ Survival	The 1 year organ survival at Lake Hospital is about the same as national rates.	about the safety of these surgical procedures	Style C	Q29	Fail
45	R_2PzC1SJ5isEyH5e	30	Female	17+ Graduate Studies	No	Yes	Alpine Hospital	Getting a Transplant Faster	The 1 year organ survival at Lake Hospital is about the same as national rates.	about the safety of these surgical procedures	Style C	Q32	Fail
173	R_CdKr0UnjzvmjK6d	27	Male	16 Completed Undergraduate degree	Yes	Yes	Lake Hospital	Distance	About 3 out of 5 patients have a transplanted organ that survives 1 year.	good disigen	Style A	Q33	Fail
220	R_3qqD3nH5pugSIzj	30	Male	16 Completed Undergraduate degree	No	No	Alpine Hospital	Survival on the Waitlist	About 3 out of 5 patients have a transplanted organ that survives 1 year.	no comment	Style C	Q32	Fail
202	R_1rdmQPqdGS6BmTF	28	Male	17+ Graduate Studies	Yes	Yes	Alpine Hospital	Transplants in a Year	About 3 out of 5 patients have a transplanted organ that survives 1 year.	the any information that you do not understand if you list something more about to make decision	Style B	Q28	Fail
200	R_1gS07oUG95KMXqI	46	Male	9	Yes		Alpine Hospital	Transplants in a Year	About 3 out of 5 patients have a transplanted organ that survives 1 year.	yes i understand information	Style C	Q32	Fail
107	R_26mPG3bcTpJSXnz	29	Male	15	No	Yes	Lake Hospital	Distance	The 1 year organ survival at Lake Hospital is about the same as national rates.	I would like to learn more about the waitlist survival statistic.	Style B	Q28	Fail
498	R_31FOwSpHmXuj8iO	28	Male	16 Completed Undergraduate degree	No	No	Meadow Hospital	1 Year Organ Survival	About 3 out of 5 patients have a transplanted organ that survives 1 year.	I would like to know what organ is being transplanted and how grave my condition is.	Style E	Q28	Fail
189	R_1JUVJToyR28WQpg	33	Female	16 Completed Undergraduate degree	No	Yes	Meadow Hospital	1 Year Organ Survival	About 3 out of 5 patients have a transplanted organ that survives 1 year.	This seemed like the most important factor. I would want to know more about each category to make a more educated decision.	Style D	Q34	Fail
252	R_1Qa2rGi6Cx9SMCU	46	Male	16 Completed Undergraduate degree	No	Yes	Meadow Hospital	Survival on the Waitlist	The 1 year organ survival at Lake Hospital is about the same as national rates.	i need more tranplants	Style A	Q34	Fail
154	R_2CTkRvog7CFwov3	22	Male	9	Yes	Yes	Lake Hospital	Distance	About 3 out of 5 patients have a transplanted organ that survives 1 year.	certificate of honor	Style A	Q32	Fail
406	R_2CPQXiyFcYB2sOk	58	Male	16 Completed Undergraduate degree	No	No	Alpine Hospital	Getting a Transplant Faster	About 3 out of 5 patients have a transplanted organ that survives 1 year.	What will impact one-year organ survival?	Style D	Q31	Fail
78	R_po4Wdh54Qg4xITD	30	Female	16 Completed Undergraduate degree	No	Yes	Lake Hospital	Transplants in a Year	About 3 out of 5 patients have a transplanted organ that survives 1 year.	no comment	Style A	Q34	Fail
72	R_2A0EQycFdlB1TCu	35	Male	13	Yes	Yes	Alpine Hospital	Survival on the Waitlist	The 1 year organ survival at Lake Hospital is about the same as national rates.	ist something you would like to learn more about to help make a decision.	Style A	Q32	Fail
739	R_2wttJYTZwAM9fec	27	Male	16 Completed Undergraduate degree	No	Yes	Lake Hospital	Transplants in a Year	About 3 out of 5 patients have a transplanted organ that survives 1 year.	the insurance after the operation the quality of the doctors the quality of attention	Style B	Q34	Fail
463	R_3JxCLegLwlaxxKH	30	Male	16 Completed Undergraduate degree	No	Yes	Alpine Hospital	Survival on the Waitlist	About 3 out of 5 patients have a transplanted organ that survives 1 year.	I would like to know more about organ transplants	Style C	Q31	Fail
307	R_2sZwQRIPOQJNoqG	27	Female	17+ Graduate Studies	No	No	Alpine Hospital	Transplants in a Year	The 1 year organ survival at Lake Hospital is about the same as national rates.	This handout will help you	Style A	Q34	Fail
246	R_PCCQ3hhLd61aXId	69	Male	17+ Graduate Studies	No	Yes	Lake Hospital	Transplants in a Year	About 3 out of 5 patients have a transplanted organ that survives 1 year.	nothing i understood transplants would be a benefit to me	Style D	Q32	Fail
382	R_2cvGmbyhA169WBm	29	Male	14	No	Yes	Meadow Hospital	1 Year Organ Survival	About 3 out of 5 patients have a transplanted organ that survives 1 year.	on the quality and safety of the transplant	Style C	Q33	Fail
67	R_2uK7aNX9tugjed1	25	Male	9	Yes	Yes	Lake Hospital	Survival on the Waitlist	About 3 out of 5 patients have a transplanted organ that survives 1 year.	good by inform	Style D	Q32	Fail
185	R_xnjpzmbC26lnP57	25	Male	16 Completed Undergraduate degree	No	No	Alpine Hospital	Transplants in a Year	Cannot determine from the information shown.	Information about kidney transplants	Style C	Q33	Fail
70	R_33CDTDzsAk3TrCm	25	Male	13	Yes	Yes	Alpine Hospital	Survival on the Waitlist	The 1 year organ survival at Lake Hospital is about the same as national rates.	LIKEBriefly describe any information that you do not understand. If you understand everything, list something you would like to learn more about to help make a decision.	Style B	Q28	Fail
719	R_SYMlbPseoKTRRiF	30	Male	17+ Graduate Studies	No	No	Lake Hospital	Distance	The 1 year organ survival at Lake Hospital is about the same as national rates.	very good good	Style C	Q32	Fail
133	R_2CwZsfI6ZAH8NmR	26	Male	15	No	No	Lake Hospital	Transplants in a Year	About 3 out of 5 patients have a transplanted organ that survives 1 year.	what does survival on the waitlist mean	Style E	Q33	Fail
68	R_uw6CMhaaF9UstG1	27	Male	10	Yes	Yes	Lake Hospital	Transplants in a Year	The 1 year organ survival at Lake Hospital is about the same as national rates.	SAD BNS SGHJ SHDG	Style B	Q34	Fail
139	R_SO9C4XAP5BsepPP	22	Male	17+ Graduate Studies	Yes	Yes	Lake Hospital	Distance	About 3 out of 5 patients have a transplanted organ that survives 1 year.	NO COMMENT	Style A	Q34	Fail
80	R_3n3hNG1Ru3d14us	39	Female	15	No	Yes	Lake Hospital	Survival on the Waitlist	The 1 year organ survival at Lake Hospital is about the same as national rates.	My grandmother went through this so there's not a whole lot I don't understand about the process.	Style F	Q28	Pass
93	R_qDTd0J0dH7UR1tv	30	Female	16 Completed Undergraduate degree	No	Yes	Meadow Hospital	Transplants in a Year	About 3 out of 5 patients have a transplanted organ that survives 1 year.	good good good good good good good good	Style B	Q31	Pass
71	R_232hlislevMqXgL	24	Male	17+ Graduate Studies	No	Yes	Alpine Hospital	Transplants in a Year	Cannot determine from the information shown.	i understand it all too well.	Style D	Q29	Pass
180	R_2WwN8z7pt5I0gN3	26	Male	16 Completed Undergraduate degree	No	No	Alpine Hospital	Survival on the Waitlist	The 1 year organ survival at Lake Hospital is about the same as national rates.	No confusion	Style A	Q31	Pass
136	R_yjx8O5orQ5en2yl	23	Female	12 Completed High School	No	No	Lake Hospital	Transplants in a Year	Cannot determine from the information shown.	I would like to learn more about how a transplant is determined.	Style A	Q32	Pass
156	R_1QcGaJvR3QOavSj	25	Female	16 Completed Undergraduate degree	No	No	Meadow Hospital	1 Year Organ Survival	About 3 out of 5 patients have a transplanted organ that survives 1 year.	Fatalities due to error	Style A	Q29	Pass
105	R_3MGsUsDyzT74kFn	28	Female	12 Completed High School	No	No	Lake Hospital	Distance	Cannot determine from the information shown.	how fast it takes to get a transplant.	Style A	Q31	Pass
192	R_2thtL5GQ1Wtn51b	34	Male	16 Completed Undergraduate degree	No	No	Meadow Hospital	1 Year Organ Survival	About 3 out of 5 patients have a transplanted organ that survives 1 year.	I was wondering why people on a wait list would differ in survival rates for different hospitals? I figured there condition would be the same on a waitlist regardless of the hospital.	Style A	Q29	Pass
187	R_2z8wYlgyQFJ4RGL	35	Female	12 Completed High School	No	No	Meadow Hospital	1 Year Organ Survival	Cannot determine from the information shown.	What determines who gets on list first.	Style C	Q33	Pass
194	R_1eEqKkmsJCkIIk9	35	Male	12 Completed High School	No	No	Alpine Hospital	Survival on the Waitlist	Cannot determine from the information shown.	What are the ranges that the bubbles cover? Is an empty bubble zero percent or is it a range?	Style A	Q31	Pass
162	R_2y3j6tPPNo2EMEi	39	Female	17+ Graduate Studies	No	Yes	Lake Hospital	Getting a Transplant Faster	Cannot determine from the information shown.	I‚Äôm not sure I understand the meters. Does it mean that they are more likely to survive if the meter is farther to the right	Style F	Q32	Pass
241	R_0GGJ1VSsXPSiwjn	67	Female	16 Completed Undergraduate degree	No	No	Meadow Hospital	1 Year Organ Survival	The 1 year organ survival at Lake Hospital is about the same as national rates.	information for my specific type of transplant	Style A	Q33	Pass
292	R_1rOM8yyjfRZy9Se	34	Female	17+ Graduate Studies	No	No	Lake Hospital	Getting a Transplant Faster	The 1 year organ survival at Lake Hospital is about the same as national rates.	It seems to make sense - I would like to know more about "survival on the waitlist". Does this mean they are good at keeping people functioning and alive while waiting for transplant? More information would be helpful.	Style A	Q34	Pass
196	R_31FQ7S4gU0ZUs1q	58	Female	13	No	No	Meadow Hospital	1 Year Organ Survival	The 1 year organ survival at Lake Hospital is about the same as national rates.	what exactly care is while waiting to receive an organ	Style E	Q32	Pass
218	R_3F5u42Ih0IUxNnH	35	Male	16 Completed Undergraduate degree	No	No	Lake Hospital	Getting a Transplant Faster	Cannot determine from the information shown.	Although the relative rankings are helpful, I would like to know more about absolute survival rates and wait times.	Style F	Q31	Pass
195	R_2yrvHqJQAQbBdRx	27	Female	16 Completed Undergraduate degree	No	No	Lake Hospital	Getting a Transplant Faster	Cannot determine from the information shown.	The cost of the transplant information could be useful to some or insurance information	Style A	Q29	Pass
308	R_2SHopsrrFOoT74p	38	Male	14	No	No	Meadow Hospital	No single factor was most important	The 1 year organ survival at Lake Hospital is about the same as national rates.	I would like to better understand 1year organ survival.	Style C	Q32	Pass
174	R_1H1u862BjpZplNH	35	Male	16 Completed Undergraduate degree	No	No	Meadow Hospital	1 Year Organ Survival	About 3 out of 5 patients have a transplanted organ that survives 1 year.	what makes these hospitals different	Style D	Q29	Pass
320	R_1LcK3cymoJI4ixL	64	Female	17+ Graduate Studies	No	No	Lake Hospital	Getting a Transplant Faster	Cannot determine from the information shown.	What does getting a transplant faster mean (in months? years?)...	Style F	Q34	Pass
265	R_Ti7CUoqRLANT39f	23	Female	16 Completed Undergraduate degree	No	No	Lake Hospital	Getting a Transplant Faster	About 3 out of 5 patients have a transplanted organ that survives 1 year.	how accurately does 1 year column affect your life in further out years	Style A	Q28	Pass
258	R_2pJrJYH56jIvu7k	35	Female	17+ Graduate Studies	No	No	Alpine Hospital	No single factor was most important	Cannot determine from the information shown.	Why do some of them have no marks for the survival after 1 year? I would like to see complete information.	Style D	Q31	Pass
221	R_3HBq3Dw6IlOIWZq	48	Female	17+ Graduate Studies	No	No	Meadow Hospital	1 Year Organ Survival	Cannot determine from the information shown.	The factors related to "survival on the waitlist"	Style A	Q33	Pass
257	R_3R24EBNHwUhEFhN	46	Female	16 Completed Undergraduate degree	No	Yes	Lake Hospital	Getting a Transplant Faster	Lake Hospital has about double the 1 year organ survival compared to Alpine Hospital.	Average wait time on the wait list	Style A	Q33	Pass
376	R_1P4TeJRoOvmt9F9	29	Female	12 Completed High School	No	No	Lake Hospital	Getting a Transplant Faster	About 3 out of 5 patients have a transplanted organ that survives 1 year.	how much faster getting a transplant faster means.	Style A	Q28	Pass
349	R_12QOF2nfRyHkUKi	35	Male	16 Completed Undergraduate degree	No	No	Meadow Hospital	1 Year Organ Survival	Cannot determine from the information shown.	I'd like to learn more about how each ranking, the 1-5 in the half wheel, is calculated, preferably including hard numbers of patients/transplants.	Style F	Q34	Pass
258	R_3hlvSX46toyt4Ij	46	Female	16 Completed Undergraduate degree	No	No	Lake Hospital	Distance	About 3 out of 5 patients have a transplanted organ that survives 1 year.	I understand this.	Style A	Q28	Pass
189	R_1CK4j0RSimNpEAB	21	Female	16 Completed Undergraduate degree	No	No	Meadow Hospital	1 Year Organ Survival	About 3 out of 5 patients have a transplanted organ that survives 1 year.	The % of people selected to receive a transplant	Style B	Q33	Pass
142	R_3E66rc5IWxir077	31	Male	16 Completed Undergraduate degree	No	Yes	Meadow Hospital	1 Year Organ Survival	Cannot determine from the information shown.	I understand everything.	Style A	Q34	Pass
108	R_2ffii83n4kxs2G8	27	Male	16 Completed Undergraduate degree	No	Yes	Meadow Hospital	1 Year Organ Survival	About 3 out of 5 patients have a transplanted organ that survives 1 year.	Easy to interpret	Style E	Q33	Pass
281	R_3knAdgEHbyiE4zQ	30	Female	12 Completed High School	No	No	Lake Hospital	Transplants in a Year	About 3 out of 5 patients have a transplanted organ that survives 1 year.	I would like to learn more about how many patients survive after the transplant and how many years average survival is.	Style E	Q34	Pass
413	R_eLGjAmjnKuOA1gZ	25	Female	15	No	Yes	Lake Hospital	No single factor was most important	Cannot determine from the information shown.	I want to know information on the statistics regarding children and not just adults.	Style F	Q31	Pass
215	R_3h9NU079IjWhMpJ	31	Male	16 Completed Undergraduate degree	No	Yes	Lake Hospital	Getting a Transplant Faster	About 3 out of 5 patients have a transplanted organ that survives 1 year.	Are there any other metrics measured?	Style A	Q32	Pass
399	R_5c1SAYWigvCGYKt	67	Male	17+ Graduate Studies	No	Yes	Meadow Hospital	1 Year Organ Survival	About 3 out of 5 patients have a transplanted organ that survives 1 year.	5 and 10 year survival	Style A	Q29	Pass
400	R_2qlY46tVHt4q6E0	53	Female	16 Completed Undergraduate degree	No	No	Lake Hospital	No single factor was most important	Cannot determine from the information shown.	The information and graph is kind of confusing. It seems there's no single determinant or determinants that makes one more likely to survive more than 1 year after transplant, although at first reading (and I had to look over it several times), it seemed that having a shorter waiting time made it more likely one would survive over 1 year.	Style A	Q32	Pass
169	R_3lG2iTW8QTn0pKH	33	Male	16 Completed Undergraduate degree	No	No	Meadow Hospital	1 Year Organ Survival	The 1 year organ survival at Lake Hospital is about the same as national rates.	2 year survival	Style D	Q32	Pass
279	R_1cT9vbW6spBLq6i	25	Male	12 Completed High School	No	No	Lake Hospital	Distance	Cannot determine from the information shown.	I'd like to learn more about waiting times.	Style A	Q32	Pass
181	R_3rPyrU8vTkanvkK	18	Male	12 Completed High School	Yes	No	Lake Hospital	Transplants in a Year	About 3 out of 5 patients have a transplanted organ that survives 1 year.	I want to know the health state of the patients.	Style F	Q28	Pass
227	R_1hMrNReMV4FyNj0	26	Male	12 Completed High School	No	Yes	Meadow Hospital	1 Year Organ Survival	About 3 out of 5 patients have a transplanted organ that survives 1 year.	What happens after a one year organ failure?	Style E	Q29	Pass
415	R_3JvY6Ix0hM3U4kL	33	Female	16 Completed Undergraduate degree	No	No	Meadow Hospital	1 Year Organ Survival	Cannot determine from the information shown.	I do not understand what the distance means on this list.	Style A	Q29	Pass
353	R_2Eb2l1Hm03HLuUh	33	Male	13	No	No	Lake Hospital	Getting a Transplant Faster	About 3 out of 5 patients have a transplanted organ that survives 1 year.	I don't understand the bubbles that aren't colored vs the bubbles that are colored.	Style E	Q31	Pass
231	R_u3oPGvZ1EtYE9EJ	42	Male	16 Completed Undergraduate degree	No	No	Lake Hospital	Getting a Transplant Faster	About 3 out of 5 patients have a transplanted organ that survives 1 year.	5 year survival	Style E	Q33	Pass
187	R_WAw2EJVyXvLjdAZ	33	Male	14	No	No	Lake Hospital	Getting a Transplant Faster	About 3 out of 5 patients have a transplanted organ that survives 1 year.	How fast can I get the transplant at each hospital.	Style D	Q28	Pass
260	R_1eKpOO8vnT7ZX4B	35	Female	16 Completed Undergraduate degree	Yes	No	Lake Hospital	Getting a Transplant Faster	Cannot determine from the information shown.	There isn't anything	Style B	Q28	Pass
166	R_2VDUbJeH9S3OrDw	35	Male	16 Completed Undergraduate degree	No	No	Meadow Hospital	1 Year Organ Survival	Cannot determine from the information shown.	numbers would be better than chart	Style D	Q33	Pass
135	R_1MYaPZKGZpXPsUs	30	Male	9	No	No	Meadow Hospital	Transplants in a Year	The 1 year organ survival at Lake Hospital is about the same as national rates.	no comments	Style F	Q34	Pass
170	R_ywKonNvPgrJI773	24	Male	16 Completed Undergraduate degree	No	Yes	Meadow Hospital	1 Year Organ Survival	Lake Hospital has about double the 1 year organ survival compared to Alpine Hospital.	I'd like to learn more about how the waitlists would work.	Style B	Q28	Pass
416	R_2dXZsqdKiv5WcP4	33	Female	16 Completed Undergraduate degree	No	Yes	Meadow Hospital	1 Year Organ Survival	Lake Hospital has about double the 1 year organ survival compared to Alpine Hospital.	I don't understand the difference between "survival on the waitlist" and "getting a transplant faster." I assume the former means the likelihood of surviving while waiting for their transplant, but why doesn't that correlate with getting the transplant faster? Does surviving on the waitlist even if the person isn't getting the transplant quickly mean they are getting better supportive care in the…	Style A	Q32	Pass
263	R_3J7S0EbWZdlbgxa	36	Female	16 Completed Undergraduate degree	Yes	Yes	Lake Hospital	Getting a Transplant Faster	About 3 out of 5 patients have a transplanted organ that survives 1 year.	I'm not totally clear on the percentages that the colors represent, what the numbers actually are.	Style A	Q31	Pass
322	R_325atuf89GDZsi0	27	Male	17+ Graduate Studies	No	No	Meadow Hospital	No single factor was most important	About 3 out of 5 patients have a transplanted organ that survives 1 year.	where are these organs coming from?	Style E	Q29	Pass
326	R_3iqDyEk7wKhH1ts	38	Female	17+ Graduate Studies	No	Yes	Meadow Hospital	1 Year Organ Survival	The 1 year organ survival at Lake Hospital is about the same as national rates.	how many transplant surgeons each hospital has, how many transplants they've performed and their success rates.	Style A	Q28	Pass
286	R_9FuLIa37Upz3miR	46	Female	16 Completed Undergraduate degree	No	Yes	Meadow Hospital	1 Year Organ Survival	The 1 year organ survival at Lake Hospital is about the same as national rates.	I would like to know how many patients they perform transplant versus how many are on their waiting list.	Style B	Q32	Pass
229	R_3oMz9H3ypANtEMz	47	Female	17+ Graduate Studies	No	No	Meadow Hospital	1 Year Organ Survival	The 1 year organ survival at Lake Hospital is about the same as national rates.	What the results were after surgery, experience of the doctors.	Style D	Q33	Pass
312	R_3NxhMiH7MJmbb99	52	Female	17+ Graduate Studies	No	Yes	Meadow Hospital	1 Year Organ Survival	Cannot determine from the information shown.	What is survival on the wait list? It sounds like time waiting for a transplant.	Style A	Q31	Pass
293	R_3g10FiOyUrqTFOc	31	Male	16 Completed Undergraduate degree	No	Yes	Alpine Hospital	Getting a Transplant Faster	About 3 out of 5 patients have a transplanted organ that survives 1 year.	I would like to know as far as medically what makes a match with a donor	Style B	Q32	Pass
519	R_1FM6WMS2bPDgJ3P	69	Female	17+ Graduate Studies	No	No	Lake Hospital	Getting a Transplant Faster	The 1 year organ survival at Lake Hospital is about the same as national rates.	Would like more information about what is considered in the "Survival on Waitlist" category	Style D	Q34	Pass
411	R_2fm07enAOHEYu0j	29	Female	17+ Graduate Studies	No	Yes	Lake Hospital	No single factor was most important	Cannot determine from the information shown.	I don't understand how they based the time after the patient has had the transplant.	Style D	Q31	Pass
390	R_3ke7yjlex5LZmYL	48	Male	16 Completed Undergraduate degree	No	No	Lake Hospital	Survival on the Waitlist	Cannot determine from the information shown.	Long term survival rates	Style F	Q33	Pass
181	R_1Idg54rFXPYTuZB	38	Female	17+ Graduate Studies	No	No	Lake Hospital	Transplants in a Year	About 3 out of 5 patients have a transplanted organ that survives 1 year.	I'm not sure what all the terms mean.	Style C	Q28	Pass
266	R_2SJjX6gbW4kUsoA	30	Male	17+ Graduate Studies	No	No	Lake Hospital	Distance	Lake Hospital has about double the 1 year organ survival compared to Alpine Hospital.	more distance	Style E	Q31	Pass
201	R_31TSFziQzYVvuIX	63	Male	16 Completed Undergraduate degree	No	No	Alpine Hospital	Survival on the Waitlist	The 1 year organ survival at Lake Hospital is about the same as national rates.	I think one year organ survival means after the transplant - after one year how many survived	Style F	Q32	Pass
225	R_3rNH1XtFd3c8vof	48	Male	17+ Graduate Studies	No	No	Meadow Hospital	1 Year Organ Survival	The 1 year organ survival at Lake Hospital is about the same as national rates.	I think I understand everything, but would like more information on specific transplants. For example, does one center have a better prognosis after a kidney transplant than another?	Style D	Q32	Pass
244	R_3rMUyBYDmnqY1dw	22	Male	16 Completed Undergraduate degree	No	Yes	Meadow Hospital	1 Year Organ Survival	About 3 out of 5 patients have a transplanted organ that survives 1 year.	Transplant speed	Style D	Q33	Pass
607	R_vIVrlZn2DfRy6Wt	25	Male	17+ Graduate Studies	No	Yes	Lake Hospital	Getting a Transplant Faster	About 3 out of 5 patients have a transplanted organ that survives 1 year.	The difference between survival on the wait-list and getting a transplant faster. If patients are getting a transplant faster wouldn't that mean their "survival on the wait-list would go up?" Or does that mean most of the people on the wait-list at this hospital are very ill?	Style C	Q34	Pass
476	R_NVlgVrxQfZ4O0HD	69	Male	16 Completed Undergraduate degree	No	No	Lake Hospital	Distance	About 3 out of 5 patients have a transplanted organ that survives 1 year.	Surgeon's Names and Biographies	Style A	Q34	Pass
445	R_2aF7lOsLuj4cMfv	52	Female	17+ Graduate Studies	No	Yes	Lake Hospital	Transplants in a Year	Lake Hospital has about double the 1 year organ survival compared to Alpine Hospital.	How many doctors are available.	Style E	Q32	Pass
597	R_bK68xCkKmwohF9n	53	Male	16 Completed Undergraduate degree	No	No	Meadow Hospital	Survival on the Waitlist	Cannot determine from the information shown.	How long is the waitlist	Style A	Q28	Pass
265	R_yDCd7NbzVynnqbn	33	Female	16 Completed Undergraduate degree	No	Yes	Meadow Hospital	1 Year Organ Survival	About 3 out of 5 patients have a transplanted organ that survives 1 year.	I wonder what types of organ transplant do better compared to most?	Style A	Q33	Pass
227	R_1K3UPPVGsnqLHBn	38	Male	15	No	No	Lake Hospital	Getting a Transplant Faster	Cannot determine from the information shown.	what 'survival on the waitlist' entails	Style D	Q33	Pass
225	R_sGuXZjMiLTKZqxz	32	Female	17+ Graduate Studies	No	No	Lake Hospital	Getting a Transplant Faster	About 3 out of 5 patients have a transplanted organ that survives 1 year.	I don't understand what level the white or yellow circles represents so I just chose Lake Hospital because it ranks highest on the most important criterion	Style A	Q31	Pass
440	R_1PY2pXBzRYzK24q	51	Female	12 Completed High School	No	No	Lake Hospital	No single factor was most important	Cannot determine from the information shown.	I wonder why the one year survival rate varies so much?	Style A	Q29	Pass
261	R_1Dp6hWK3fx6VFjb	43	Female	16 Completed Undergraduate degree	No	Yes	Meadow Hospital	1 Year Organ Survival	About 3 out of 5 patients have a transplanted organ that survives 1 year.	I would like to know if the ones that did not make it a year died because of rejection or other complications whether they be related or unrelated to the actual transplant.	Style F	Q29	Pass
111	R_2roq7u5FO3AKUZk	28	Male	17+ Graduate Studies	Yes	Yes	Alpine Hospital	Survival on the Waitlist	The 1 year organ survival at Lake Hospital is about the same as national rates.	Some transplant centers do not transplant living donors.	Style C	Q28	Pass
398	R_AMNdItBujerNex3	32	Female	14	No	Yes	Lake Hospital	Getting a Transplant Faster	Cannot determine from the information shown.	how the procedure is carried out. all of the missing statistics in the chart	Style A	Q31	Pass
215	R_3lMps6P30cak9U3	32	Male	17+ Graduate Studies	No	No	Meadow Hospital	1 Year Organ Survival	The 1 year organ survival at Lake Hospital is about the same as national rates.	It seems like the lifetime of the organ should be the most important. While getting it matters, getting a good one should matter more.	Style A	Q34	Pass
479	R_2Cx3QExW5feIqnL	59	Female	16 Completed Undergraduate degree	No	Yes	Meadow Hospital	1 Year Organ Survival	About 3 out of 5 patients have a transplanted organ that survives 1 year.	How many transplants survive 5 years.	Style B	Q33	Pass
335	R_2EB1qrBunIqOfvZ	30	Female	12 Completed High School	No	Yes	Lake Hospital	Transplants in a Year	Cannot determine from the information shown.	I would like to see the 2 year survival for each hospital	Style A	Q32	Pass
473	R_ewIjUJqOTj2In7P	67	Female	17+ Graduate Studies	No	Yes	Meadow Hospital	1 Year Organ Survival	About 3 out of 5 patients have a transplanted organ that survives 1 year.	The graphics are not very clear. I would like to see results for children as well.	Style A	Q34	Pass
111	R_5mUKed1aVXHTWaR	33	Male	16 Completed Undergraduate degree	No	No	Lake Hospital	No single factor was most important	About 3 out of 5 patients have a transplanted organ that survives 1 year.	There was no information that I did not understand.	Style B	Q29	Pass
548	R_40AdpT51vOAmvdL	30	Male	16 Completed Undergraduate degree		No	Alpine Hospital	Survival on the Waitlist	About 3 out of 5 patients have a transplanted organ that survives 1 year.	I would like to know more about organ transplantation	Style C	Q33	Pass
372	R_3ml8ESJp3WDqpKI	34	Female	16 Completed Undergraduate degree	No	No	Meadow Hospital	Getting a Transplant Faster	The 1 year organ survival at Lake Hospital is about the same as national rates.	I would like to learn more about the survival on the waitlist.	Style D	Q28	Pass
251	R_3iOnZ9kO3Svh4BE	29	Female	14	No	No	Lake Hospital	Getting a Transplant Faster	Cannot determine from the information shown.	Wouldn't getting a transplant increase survival	Style A	Q31	Pass
240	R_d5Oi80UJdgzo3cZ	66	Female	13	No	No	Meadow Hospital	1 Year Organ Survival	Lake Hospital has about double the 1 year organ survival compared to Alpine Hospital.	I don't see how distance plays into the success ratio at all.	Style A	Q29	Pass
349	R_4Ph19EfqY7IwIo1	25	Male	16 Completed Undergraduate degree	No	No	Lake Hospital	Getting a Transplant Faster	About 3 out of 5 patients have a transplanted organ that survives 1 year.	I would like to know more about 1 year survival and what that measurement actually means because I don't really understand it that well.	Style D	Q28	Pass
302	R_3fPH5xhLx77hZki	52	Female	12 Completed High School	No	Yes	Meadow Hospital	1 Year Organ Survival	Cannot determine from the information shown.	I would like to know the doctors background information.	Style A	Q32	Pass
115	R_32LwMKnYotCHoCd	27	Female	17+ Graduate Studies	No	No	Alpine Hospital	Survival on the Waitlist	The 1 year organ survival at Lake Hospital is about the same as national rates.	I would like to learn how long i'd have to wait	Style D	Q33	Pass
235	R_XNSxqsxGPoVKf5f	23	Male	15	No	No	Meadow Hospital	1 Year Organ Survival	About 3 out of 5 patients have a transplanted organ that survives 1 year.	How long I have left to live before I need the new organ.	Style A	Q31	Pass
318	R_3NxFkRGnP2vvvJi	51	Male	14	No	Yes	Meadow Hospital	1 Year Organ Survival	Cannot determine from the information shown.	The one year survival is that only how long the organ lasts?	Style B	Q33	Pass
267	R_3KHpT0Mgn6rhy13	33	Female	16 Completed Undergraduate degree	No	No	Alpine Hospital	1 Year Organ Survival	About 3 out of 5 patients have a transplanted organ that survives 1 year.	I would like to know the infection rates after organ transplant	Style A	Q33	Pass
310	R_1jKgKwemoJgbUsE	25	Male	16 Completed Undergraduate degree	No	Yes	Lake Hospital	Transplants in a Year	About 3 out of 5 patients have a transplanted organ that survives 1 year.	The "1 Year Organ Survival" is a little unclear to me.	Style A	Q34	Pass
479	R_2ZWx8i17oKE3jOT	68	Female	17+ Graduate Studies	No	Yes	Lake Hospital	Getting a Transplant Faster	About 3 out of 5 patients have a transplanted organ that survives 1 year.	i think I understand material. Of course would like to know a little more about hospitals before decision.	Style A	Q34	Pass
216	R_3R4W0fOQlQbrr4m	33	Female	9	No	No	Lake Hospital	Distance	About 3 out of 5 patients have a transplanted organ that survives 1 year.	It is all quite clear to me	Style C	Q31	Pass
439	R_2xA8armdotOp6IG	54	Female	16 Completed Undergraduate degree	No	No	Lake Hospital	No single factor was most important	Cannot determine from the information shown.	what does survival on the wait list mean?	Style B	Q31	Pass
711	R_1IooXqgMTJwmYs2	70	Female	16 Completed Undergraduate degree	No	No	Lake Hospital	Distance	About 3 out of 5 patients have a transplanted organ that survives 1 year.	Wait time for both living and deceased donor	Style E	Q29	Pass
224	R_2rIcEp06539b6Ep	28	Female	14	Yes	No	Alpine Hospital	Survival on the Waitlist	Lake Hospital has about double the 1 year organ survival compared to Alpine Hospital.	worst or better	Style D	Q28	Pass
263	R_3e2ZFaN0xvvgkU7	27	Male	16 Completed Undergraduate degree	Yes	Yes	Alpine Hospital	Survival on the Waitlist	About 3 out of 5 patients have a transplanted organ that survives 1 year.	I understand most things.	Style A	Q28	Pass
173	R_8jqboxcNgtgm6FH	40	Male	17+ Graduate Studies	No	No	Meadow Hospital	1 Year Organ Survival	Cannot determine from the information shown.	Everything seemed clear.	Style F	Q33	Pass
106	R_2QtXSztUeL8Coas	34	Male	16 Completed Undergraduate degree	No	No	Lake Hospital	No single factor was most important	Cannot determine from the information shown.	None that I can think of.	Style A	Q29	Pass
565	R_1dtsQAXlS1VMPfv	31	Female	17+ Graduate Studies	No	No	Lake Hospital	Getting a Transplant Faster	Cannot determine from the information shown.	Getting a transplant faster anfod closer to home. Also does a lot of transplant	Style F	Q34	Pass
644	R_Tk2jm8jsL8vh4Od	33	Male	13	No	Yes	Lake Hospital	Getting a Transplant Faster	Cannot determine from the information shown.	Facts seem easily stated. Typically there is lengthy (duration) on the waiting list. When finally submitted, receiving said organ(liver) the fastest way possible is paramount to patient longevity.	Style D	Q31	Pass
299	R_cA9mW9RT9yc1xM5	28	Female	16 Completed Undergraduate degree	No	No	Lake Hospital	Getting a Transplant Faster	Cannot determine from the information shown.	Surviving wait list.	Style F	Q34	Pass
160	R_2wFarHWVpLZbuA5	23	Male	16 Completed Undergraduate degree	No	Yes	Lake Hospital	Transplants in a Year	Cannot determine from the information shown.	There is nothing on there that is confusing	Style E	Q32	Pass
64	R_roTbKnFfT7f3Lih	30	Male	16 Completed Undergraduate degree	No	Yes	Alpine Hospital	Survival on the Waitlist	The 1 year organ survival at Lake Hospital is about the same as national rates.	What I do not understand, because only those 3 hospitals as an option?	Style C	Q31	Pass
496	R_1cV9SBLQ6c8SXqa	55	Male	16 Completed Undergraduate degree	No	Yes	Meadow Hospital	1 Year Organ Survival	The 1 year organ survival at Lake Hospital is about the same as national rates.	Perhaps a little more clarity on national rates. Example - comparing a 5 to a 3 rating means what exactly? Yes, 3 may mean about the national average but what does a 5 mean? If a 3 meant 50 out of 100 survive after 1 yr, what does a rating of 5 mean? 60 out of 100? 55 out of 100? 75 out of 100?	Style D	Q34	Pass
602	R_2OMCcsMtHou0Gvi	34	Female	16 Completed Undergraduate degree	No	No	Meadow Hospital	1 Year Organ Survival	About 3 out of 5 patients have a transplanted organ that survives 1 year.	I am confused with the phrase one year organ survival. Does that mean you only survive one year with the new organ or you're guaranteed to live more than year with the organ.	Style A	Q28	Pass
233	R_1LbR9p4I706smcC	49	Female	14	No	Yes	Lake Hospital	Getting a Transplant Faster	About 3 out of 5 patients have a transplanted organ that survives 1 year.	how many people survive beyond one year?	Style A	Q33	Pass
353	R_2OO9zObHNoK1eJG	29	Female	17+ Graduate Studies	No	No	Lake Hospital	Getting a Transplant Faster	The 1 year organ survival at Lake Hospital is about the same as national rates.	I do not understand whether survival on the waitlist and 1-year survival are due to the types of patients treated/types of transplants done or whether those rates are indicative of better/poorer care. More information about the factors contributing to those rates would be helpful.	Style D	Q33	Pass
273	R_1CJibdL1XuNeBQ8	20	Male	12 Completed High School	No	Yes	Meadow Hospital	1 Year Organ Survival	About 3 out of 5 patients have a transplanted organ that survives 1 year.	how long the patient survived after 1 year	Style A	Q29	Pass
432	R_2DP4NjWmm5r4qjj	54	Male	13	No	Yes	Meadow Hospital	1 Year Organ Survival	Lake Hospital has about double the 1 year organ survival compared to Alpine Hospital.	I would like to know more about survival rates.	Style F	Q33	Pass
310	R_3L5qR7SdQsa4ue0	26	Male	12 Completed High School	No	No	Lake Hospital	Transplants in a Year	About 3 out of 5 patients have a transplanted organ that survives 1 year.	I understand everything, but I think listing costs would be beneficial or success rate	Style A	Q28	Pass
245	R_1LwgBu7qPMe6ybl	37	Female	16 Completed Undergraduate degree	No	Yes	Meadow Hospital	1 Year Organ Survival	Cannot determine from the information shown.	Survival after 1 year	Style A	Q31	Pass
306	R_1MtfRW3IUFMxfON	29	Female	12 Completed High School		No	Meadow Hospital	1 Year Organ Survival	About 3 out of 5 patients have a transplanted organ that survives 1 year.	Why less survival on the wait list of meadow than lake?	Style B	Q29	Pass
189	R_3rIMiLO5Z6Lybcu		Male	12 Completed High School	No	Yes	Lake Hospital	Getting a Transplant Faster	About 3 out of 5 patients have a transplanted organ that survives 1 year.	none all is good	Style F	Q34	Pass
138	R_1M0Zbi80gr03TD2	34	Male	17+ Graduate Studies	No	No	Lake Hospital	Transplants in a Year	The 1 year organ survival at Lake Hospital is about the same as national rates.	None at this point	Style A	Q28	Pass
532	R_3pheKSbFuFWvY7x	23	Male	16 Completed Undergraduate degree	No	Yes	Lake Hospital	Getting a Transplant Faster	About 3 out of 5 patients have a transplanted organ that survives 1 year.	I'm not sure what "survival on the waitlist" means exactly.	Style F	Q28	Pass
252	R_3EQDo9BhGVgtcMg	29	Male	17+ Graduate Studies	No	No	Lake Hospital	Getting a Transplant Faster	About 3 out of 5 patients have a transplanted organ that survives 1 year.	What does 1-year survival entail? Is this organ survival or patient survival?	Style D	Q29	Pass
403	R_3pflaFhEwNC6rD3	31	Female	17+ Graduate Studies	No	No	Meadow Hospital	1 Year Organ Survival	About 3 out of 5 patients have a transplanted organ that survives 1 year.	The scale in percentages.	Style E	Q31	Pass
380	R_1q1wN7fDZWXOaoD	30	Female	17+ Graduate Studies	No	Yes	Alpine Hospital	Getting a Transplant Faster	Lake Hospital has about double the 1 year organ survival compared to Alpine Hospital.	The mortality and doctors from the hospital	Style E	Q31	Pass
204	R_1Nbtexhm3Xpm1AT	21	Female	14	No	No	Meadow Hospital	1 Year Organ Survival	About 3 out of 5 patients have a transplanted organ that survives 1 year.	I would like to know whether 1 year of organ survival is the most important.	Style A	Q34	Pass
154	R_27W3yDN1vtVgMAz	23	Female	12 Completed High School	No	No	Meadow Hospital	1 Year Organ Survival	Cannot determine from the information shown.	i understood everything that was shown on the charts.	Style A	Q34	Pass
238	R_2DOHrcYdf6rW6Si	38	Male	15	No	No	Meadow Hospital	1 Year Organ Survival	The 1 year organ survival at Lake Hospital is about the same as national rates.	I understood	Style D	Q32	Pass
308	R_3nVnyuqLoHBr4eL	62	Female	17+ Graduate Studies	No	No	Lake Hospital	Getting a Transplant Faster	About 3 out of 5 patients have a transplanted organ that survives 1 year.	I don't think survival on the waitlist is especially helpful - but survival rate beyond one year past transplant would be nice	Style A	Q28	Pass
578	R_2RWI2zoYlXkj4VU	63	Male	13	No	No	Meadow Hospital	1 Year Organ Survival	Lake Hospital has about double the 1 year organ survival compared to Alpine Hospital.	I took in the survival on wait list ANDthe one year organ survival for Meadow hospital.	Style B	Q32	Pass
64	R_2fAGgaW6FUWHpkZ	31	Female	16 Completed Undergraduate degree	No	No	Lake Hospital	Distance	The 1 year organ survival at Lake Hospital is about the same as national rates.	I would like to know the Doctors.	Style C	Q32	Pass
401	R_1gtZBhYgjtmklj2	24	Male	12 Completed High School	No	No	Meadow Hospital	1 Year Organ Survival	About 3 out of 5 patients have a transplanted organ that survives 1 year.	1 year organ survival	Style A	Q34	Pass
230	R_3QLVUEwF2po0fTb	33	Male	12 Completed High School	No	Yes	Meadow Hospital	1 Year Organ Survival	Cannot determine from the information shown.	why is the 1 year survival rate so low?	Style F	Q34	Pass
396	R_2SDMegULbpyLXlL	49	Female	17+ Graduate Studies	No	No	Alpine Hospital	Survival on the Waitlist	Cannot determine from the information shown.	The ratings are in comparison to "national rates". I am curious as to what the "national rates" are .	Style D	Q31	Pass
531	R_3G3TDQ393aly5SK	66	Male	14	No	No	Meadow Hospital	1 Year Organ Survival	About 3 out of 5 patients have a transplanted organ that survives 1 year.	10 year organ survival.	Style E	Q34	Pass
243	R_3m2UP4CjKnRNVt6	23	Female	13	No	No	Lake Hospital	Getting a Transplant Faster	The 1 year organ survival at Lake Hospital is about the same as national rates.	What does it exactly mean survival on the waitlist. I'm assuming this has to do with medical assistance while waiting for a transplant.	Style E	Q32	Pass
470	R_3Pi96rnaz03pBsq	41	Male	16 Completed Undergraduate degree	No	No	Lake Hospital	Getting a Transplant Faster	The 1 year organ survival at Lake Hospital is about the same as national rates.	I would like to know more about the '1 year organ survival'.	Style D	Q32	Pass
359	R_29n0p5kEpjy3CYX	39	Male	13	No	No	Meadow Hospital	1 Year Organ Survival	Lake Hospital has about double the 1 year organ survival compared to Alpine Hospital.	more info on the one year organ survival, it seems like it would be very important, but what is given is vauge	Style F	Q29	Pass
392	R_3Ed5lbOEzarUhDd	53	Female	12 Completed High School	No	Yes	Meadow Hospital	1 Year Organ Survival	Cannot determine from the information shown.	How can you get a transplant faster?	Style A	Q33	Pass
407	R_3g0c7tpGturfobC	29	Female	16 Completed Undergraduate degree	No	Yes	Lake Hospital	Getting a Transplant Faster	About 3 out of 5 patients have a transplanted organ that survives 1 year.	Perhaps a list of doctors at the different hospitals.	Style A	Q34	Pass
308	R_0Mw5Q9MWpntTdMl	31	Female	15	No	No	Lake Hospital	Getting a Transplant Faster	Cannot determine from the information shown.	I WOULD LIKE TO LEARN ABOUT THE 5 YEAR SURVIVAL RATE	Style E	Q31	Pass
759	R_2PhzH4h5aXl56hk	41	Female	14	No	No	Lake Hospital	Getting a Transplant Faster	About 3 out of 5 patients have a transplanted organ that survives 1 year.	I would like to learn or gain more understanding of what exactly they mean in terms of survival.	Style F	Q34	Pass
231	R_1LXNx77qFDVqQtb	28	Female	16 Completed Undergraduate degree	No	Yes	Meadow Hospital	1 Year Organ Survival	The 1 year organ survival at Lake Hospital is about the same as national rates.	I would like for the middle option on the scales to have a color because it was difficult to comprehend at first.	Style A	Q32	Pass
530	R_1FQgFhScW5gvIn0	52	Female	15	No	No	Meadow Hospital	1 Year Organ Survival	About 3 out of 5 patients have a transplanted organ that survives 1 year.	How long it usually takes for a person on the waitlist to find a donor. And how is the decision to give the organ to a patient besides compatibility.	Style F	Q28	Pass
274	R_3JepJYBMKS4rN7O	31	Male	17+ Graduate Studies	No	Yes	Meadow Hospital	1 Year Organ Survival	Lake Hospital has about double the 1 year organ survival compared to Alpine Hospital.	the cost for transplant	Style F	Q31	Pass
394	R_3ODsEhWdB3hB4Jz	34	Female	16 Completed Undergraduate degree	No	No	Lake Hospital	Getting a Transplant Faster	Cannot determine from the information shown.	I'm still fuzzy on the percentages on the website. I'm not sure the number of adults listed are the actual amount, or a percentage. I'm bit confused there. That's about it.	Style D	Q33	Pass
154	R_2X10IznYpp4zcrV	28	Female	17+ Graduate Studies	No	No	Lake Hospital	No single factor was most important	Lake Hospital has about double the 1 year organ survival compared to Alpine Hospital.	Why is Alpine Hospital's one-year survival rate so much lower?	Style A	Q31	Pass
64	R_3GkNuRKmzGLcdke	22	Male	14	No	No	Alpine Hospital	Getting a Transplant Faster	The 1 year organ survival at Lake Hospital is about the same as national rates.	What is the distance measured from?	Style B	Q32	Pass
975	R_1hKCjnNrAp8BGOX	47	Male	17+ Graduate Studies	No	Yes	Lake Hospital	No single factor was most important	Lake Hospital has about double the 1 year organ survival compared to Alpine Hospital.	I do not understand the distance factor.	Style E	Q29	Pass
273	R_3GjLjBlBWLUczUg	32	Male	16 Completed Undergraduate degree	No	No	Meadow Hospital	1 Year Organ Survival	About 3 out of 5 patients have a transplanted organ that survives 1 year.	none, i understood everything	Style A	Q28	Pass
242	R_2uCXdznN3FOTBrh	53	Female	17+ Graduate Studies	No	Yes	Meadow Hospital	1 Year Organ Survival	About 3 out of 5 patients have a transplanted organ that survives 1 year.	Length of treatment time.	Style F	Q33	Pass
446	R_33scyk2sWG8oXrE	61	Female	14	No	No	Meadow Hospital	1 Year Organ Survival	Cannot determine from the information shown.	I would have preferred to see the percentages on the half circle graph.	Style F	Q33	Pass
467	R_27agGYaxno4WnoS	63	Female	12 Completed High School	No	No	Lake Hospital	Getting a Transplant Faster	Cannot determine from the information shown.	The actual wait and actual 1 yr survival numbers	Style A	Q32	Pass
369	R_1IAvRHKK5Ib1Hwc	21	Female	13	Yes	Yes	Alpine Hospital	No single factor was most important	Cannot determine from the information shown.	only adults ?	Style A	Q32	Pass
124	R_2yl8UciS93uJmJ8	26	Female	12 Completed High School	No	No	Lake Hospital	Getting a Transplant Faster	Cannot determine from the information shown.	complications of surgery	Style D	Q33	Pass
158	R_22RAPx2TeXVOv6u	27	Male	16 Completed Undergraduate degree	No	No	Lake Hospital	Transplants in a Year	Lake Hospital has about double the 1 year organ survival compared to Alpine Hospital.	1 year organ survival	Style D	Q29	Pass
342	R_2YFGHRZ7zv05oxo	30	Female	16 Completed Undergraduate degree	No	No	Lake Hospital	Distance	About 3 out of 5 patients have a transplanted organ that survives 1 year.	cost and hospital services for recovery- recovery programs	Style F	Q34	Pass
489	R_1eKMEVe5lDqmBd3	67	Female	17+ Graduate Studies	No	No	Meadow Hospital	1 Year Organ Survival	Lake Hospital has about double the 1 year organ survival compared to Alpine Hospital.	How many transplants have been done at each hospital	Style F	Q29	Pass
145	R_1gzv7JRCfboPIPz	30	Male	14	No	No	Lake Hospital	No single factor was most important	About 3 out of 5 patients have a transplanted organ that survives 1 year.	What does 1 year organ survival mean?	Style A	Q34	Pass
256	R_Zh37K9y41OsHL57	29	Female	15	No	No	Lake Hospital	Getting a Transplant Faster	Cannot determine from the information shown.	What is survival on the wait list??	Style E	Q32	Pass
157	R_2qCvpFlRpDNMreR	35	Male	17+ Graduate Studies	No	No	Lake Hospital	Getting a Transplant Faster	The 1 year organ survival at Lake Hospital is about the same as national rates.	Obviously, there are a lot of factors and I'd probably be targeting a single doctor to do this procedure.	Style C	Q31	Pass
217	R_3nkFjvnOxf6ObVp	32	Female	14	No	Yes	Meadow Hospital	1 Year Organ Survival	The 1 year organ survival at Lake Hospital is about the same as national rates.	I would want to know who the doctors were and their criteria.	Style F	Q32	Pass
147	R_ByqNzcwOTyEj2sF	30	Male	12 Completed High School	No	No	Alpine Hospital	No single factor was most important	The 1 year organ survival at Lake Hospital is about the same as national rates.	understood all	Style B	Q32	Pass
630	R_3HUgcoG9gaGwlrP	25	Female	16 Completed Undergraduate degree	No	Yes	Meadow Hospital	Transplants in a Year	Cannot determine from the information shown.	sobre los tramplantes de organos	Style F	Q33	Pass
340	R_1Net0N1Lh2SejYt	50	Female	12 Completed High School	No	Yes	Meadow Hospital	1 Year Organ Survival	About 3 out of 5 patients have a transplanted organ that survives 1 year.	I understand everything in the information presented.	Style A	Q29	Pass
333	R_oY9q6CErGyPKVgt	21	Female	14	No	No	Lake Hospital	Getting a Transplant Faster	Cannot determine from the information shown.	I would like to learn more about survival on the waitlist and what that encompasses because I need to understand how important it is.	Style D	Q31	Pass
349	R_1CIpXhW4OYicPSD	43	Female	17+ Graduate Studies	No	No	Meadow Hospital	1 Year Organ Survival	The 1 year organ survival at Lake Hospital is about the same as national rates.	I don't understand the significance of the statement that "getting a transplant faster" has the "largest impact on survival after listing". Also, it's hard to make a decision without knowing which hospital has the greatest number of patients who survive from the beginning of the process until one year after the transplant. That seems like the most relevant number, but it's not available here.	Style D	Q32	Pass
276	R_ULRAqyaA0IU4NYR	46	Female	17+ Graduate Studies	No	No	Lake Hospital	Getting a Transplant Faster	Cannot determine from the information shown.	Unsure what the other color ratings mean.	Style A	Q31	Pass
600	R_3CDS1ogU1jdx3aj	35	Female	15	No	Yes	Meadow Hospital	1 Year Organ Survival	The 1 year organ survival at Lake Hospital is about the same as national rates.	1) Surgeon's years of experience. 2) Success rate for individual surgeons.	Style B	Q28	Pass
138	R_2QKTfRbHVoU0p5L	48	Female	16 Completed Undergraduate degree	No	Yes	Alpine Hospital	Survival on the Waitlist	About 3 out of 5 patients have a transplanted organ that survives 1 year.	males vs. females in the study	Style E	Q33	Pass
256	R_2ToxvfkRTmHxiHU	34	Female	17+ Graduate Studies	No	Yes	Meadow Hospital	1 Year Organ Survival	Cannot determine from the information shown.	I'd like more statistics on who the people on the transplant list are, age and gender	Style C	Q28	Pass
298	R_3qHXcKdiPMhSmyQ	32	Female	16 Completed Undergraduate degree	No	No	Alpine Hospital	Survival on the Waitlist	About 3 out of 5 patients have a transplanted organ that survives 1 year.	none. i got it	Style A	Q29	Pass
739	R_1mK00YL313SvAtn	28	Female	16 Completed Undergraduate degree	No	Yes	Meadow Hospital	1 Year Organ Survival	About 3 out of 5 patients have a transplanted organ that survives 1 year.	Why is getting a transplant faster more important than one year survival rate?	Style E	Q28	Pass
104	R_1M6VNKtXDatYPQN	20	Female	14	No	No	Lake Hospital	Distance	The 1 year organ survival at Lake Hospital is about the same as national rates.	I pretty much understood everything	Style A	Q34	Pass
267	R_3kyVJDuYNUWyGC2	40	Male	17+ Graduate Studies	No	Yes	Meadow Hospital	1 Year Organ Survival	About 3 out of 5 patients have a transplanted organ that survives 1 year.	I would like to learn more about organ donation.	Style A	Q33	Pass
260	R_1dE9qN9cdCEM8hX	54	Female	16 Completed Undergraduate degree	No	No	Lake Hospital	Getting a Transplant Faster	Cannot determine from the information shown.	Why is getting a transplant faster at one hospital than another?	Style A	Q28	Pass
205	R_2dBhuhrGHI2iYdz	35	Male	16 Completed Undergraduate degree	No	Yes	Meadow Hospital	1 Year Organ Survival	The 1 year organ survival at Lake Hospital is about the same as national rates.	understand it all	Style D	Q31	Pass
583	R_1o56Cdqm932Mldo	68	Female	17+ Graduate Studies	No	No	Meadow Hospital	1 Year Organ Survival	Cannot determine from the information shown.	How ill were the patients at the time of their transplants?	Style A	Q29	Pass
528	R_dnFZqmt3KDJKdMd	27	Male	16 Completed Undergraduate degree	No	Yes	Lake Hospital	Getting a Transplant Faster	Lake Hospital has about double the 1 year organ survival compared to Alpine Hospital.	first of all patient recovery is must so i choose the option getting a transplant faster	Style C	Q31	Pass
439	R_eEaSMPvY6C59AkN	28	Male	16 Completed Undergraduate degree	No	No	Meadow Hospital	1 Year Organ Survival	The 1 year organ survival at Lake Hospital is about the same as national rates.	Want to know more about the survival on the wait list. What is procedures/processes are used to increase your chances of surviving while on the wait list.	Style D	Q34	Pass
273	R_1LRoX300KuPmMT2	45	Male	16 Completed Undergraduate degree	No	Yes	Meadow Hospital	1 Year Organ Survival	About 3 out of 5 patients have a transplanted organ that survives 1 year.	Why does survival on the waitlist not necessarily correspond to time on waitlist? ie one hospital lists lower survival rate but time on waitlist is relatively short, while another hospital has a longer waitlist time but somehow the rate of survival while on waitlist is higher.	Style A	Q31	Pass
338	R_28SdTSwvQSnNOac	51	Female	15	No	Yes	Meadow Hospital	1 Year Organ Survival	About 3 out of 5 patients have a transplanted organ that survives 1 year.	After 1 year survival	Style F	Q33	Pass
383	R_3patP9Bnv24tyC6	37	Male	16 Completed Undergraduate degree	No	No	Lake Hospital	Getting a Transplant Faster	Lake Hospital has about double the 1 year organ survival compared to Alpine Hospital.	More about donors	Style E	Q29	Pass
350	R_1dal7YyiyyakViu	41	Male	17+ Graduate Studies	No	No	Lake Hospital	Getting a Transplant Faster	About 3 out of 5 patients have a transplanted organ that survives 1 year.	Everything makes sense. I would perhaps like to know how long the doctors performing the transplants have been doing transplants.	Style E	Q34	Pass
194	R_3JygmwdMXHMcMZg	44	Male	13	No	No	Alpine Hospital	Survival on the Waitlist	Lake Hospital has about double the 1 year organ survival compared to Alpine Hospital.	Survival of wait list	Style A	Q31	Pass
559	R_3qEAUAzVuUrwKQ9	32	Male	16 Completed Undergraduate degree	No	No	Meadow Hospital	1 Year Organ Survival	The 1 year organ survival at Lake Hospital is about the same as national rates.	Actual numbers for the waitlist times.	Style E	Q32	Pass
486	R_2uR5QSno2TxTQsL	41	Female	16 Completed Undergraduate degree	No	Yes	Alpine Hospital	1 Year Organ Survival	The 1 year organ survival at Lake Hospital is about the same as national rates.	What happens to the donors? Or aren't there any living donors?	Style D	Q29	Pass
209	R_1ClpmG3LPX0Hqzz	33	Female	16 Completed Undergraduate degree	No	Yes	Alpine Hospital	Transplants in a Year	Lake Hospital has about double the 1 year organ survival compared to Alpine Hospital.	It seems to be reliable for such surgery	Style D	Q28	Pass
311	R_ROnSVk2v4qhGvAJ	29	Male	12 Completed High School	No	Yes	Lake Hospital	Getting a Transplant Faster	The 1 year organ survival at Lake Hospital is about the same as national rates.	What helps boost the survival rates for some hospitals for people that are on the waiting list	Style A	Q32	Pass
181	R_4MkXgeA8QyWYdYB	42	Female	14	No	No	Alpine Hospital	Survival on the Waitlist	About 3 out of 5 patients have a transplanted organ that survives 1 year.	I would like to learn more about the survival list, also if its just adults or are there kids. I would much rather give a kid a transplant than an adult.	Style F	Q34	Pass
186	R_Ut1gw8E4rmSm9r3	36	Male	13	Yes	Yes	Meadow Hospital	1 Year Organ Survival	Cannot determine from the information shown.	id like to know the average lifespan of a particular organ transplant	Style A	Q31	Pass
265	R_8czGyNn0posmZS9	36	Male	13	No	No	Meadow Hospital	1 Year Organ Survival	Cannot determine from the information shown.	more detailed information on the chart that explains the perimeters	Style F	Q31	Pass
183	R_24JefaTKC5D5Xvo	34	Male	15	No	Yes	Lake Hospital	Transplants in a Year	About 3 out of 5 patients have a transplanted organ that survives 1 year.	The success rate of the organ transplants and how long people lived afterwards.	Style A	Q33	Pass
348	R_33x3bmPM8XnyY9J	71	Male	17+ Graduate Studies	No	No	Meadow Hospital	1 Year Organ Survival	About 3 out of 5 patients have a transplanted organ that survives 1 year.	I understand the information. Bt if the graphics were in color and if there numbers for all graphics.	Style D	Q33	Pass
580	R_1ocdUIiPWZHruHg	67	Male	16 Completed Undergraduate degree	No	No	Meadow Hospital	1 Year Organ Survival	Cannot determine from the information shown.	The bars on the columns really don't tell me much. For instance, a wait for one hospital may be twice that of another. But this could be 4 weeks instead of 2 weeks or 4 months instead of 2 months or any other time unit.	Style A	Q28	Pass
355	R_1Hcoml6ItzfCPcV	46	Male	16 Completed Undergraduate degree	No	No	Lake Hospital	No single factor was most important	Cannot determine from the information shown.	None that I don't understand	Style C	Q29	Pass
556	R_1NnpoTPl1qawo3q	76	Male	16 Completed Undergraduate degree	No	No	Meadow Hospital	1 Year Organ Survival	Cannot determine from the information shown.	I'm a little confused about what is represented by the charts that are colorized yet muted.	Style E	Q34	Pass
327	R_12u0iylvSQ0KCv0	46	Male	17+ Graduate Studies	No	No	Meadow Hospital	1 Year Organ Survival	Lake Hospital has about double the 1 year organ survival compared to Alpine Hospital.	Type of care to sustain life pre-transplant; Is the hospital with the highest survival rate sharing information with other hospitals.	Style F	Q33	Pass
438	R_25Ef7nb87MQX5v1	76	Female	12 Completed High School	No	No	Lake Hospital	Getting a Transplant Faster	Lake Hospital has about double the 1 year organ survival compared to Alpine Hospital.	More about the doctors performing the surgery, as far as their experience and success.	Style A	Q29	Pass
957	R_2PAVnDbtVSsYjSk	24	Female	12 Completed High School	No	Yes	Alpine Hospital	No single factor was most important	Lake Hospital has about double the 1 year organ survival compared to Alpine Hospital.	not sure what i'd need to know	Style F	Q34	Pass
518	R_afzOcIBrTO1w4eN	40	Female	12 Completed High School	No	No	Lake Hospital	Distance	About 3 out of 5 patients have a transplanted organ that survives 1 year.	so there was no survial canidates that were at Medow Hospital?	Style F	Q28	Pass
190	R_2AFKUmsPu9ecppm	33	Male	16 Completed Undergraduate degree	No	No	Meadow Hospital	1 Year Organ Survival	The 1 year organ survival at Lake Hospital is about the same as national rates.	It would be nice to know cost.	Style B	Q28	Pass
208	R_1mI9pOFDDEL3M9k	46	Female	14	No	Yes	Alpine Hospital	Survival on the Waitlist	About 3 out of 5 patients have a transplanted organ that survives 1 year.	Why is the waitlist so long for organs?	Style B	Q34	Pass
224	R_1dN9nNXw7TBCKWc	27	Male	16 Completed Undergraduate degree	No	No	Lake Hospital	Getting a Transplant Faster	About 3 out of 5 patients have a transplanted organ that survives 1 year.	1 year organ survival	Style E	Q32	Pass
356	R_NVdLQRwLflnLHWh	51	Female	17+ Graduate Studies	No	No	Lake Hospital	Getting a Transplant Faster	About 3 out of 5 patients have a transplanted organ that survives 1 year.	I would want to know more about the actual procedure	Style E	Q29	Pass
249	R_22X07MZyz6fcA7m	27	Male	15	No	Yes	Meadow Hospital	1 Year Organ Survival	About 3 out of 5 patients have a transplanted organ that survives 1 year.	I understand what it's saying, but I'd like more detail on the "survival after 1 year" statistic	Style E	Q33	Pass
283	R_1mJc5v9XV1ttxG3	29	Female	12 Completed High School	No	No	Meadow Hospital	1 Year Organ Survival	About 3 out of 5 patients have a transplanted organ that survives 1 year.	It would be helpful if there was exact percentage numbers instead of just simplistic circle images as graphs.	Style A	Q29	Pass
157	R_3rOJ2d9nvFHvxeN	57	Female	14	No	No	Meadow Hospital	1 Year Organ Survival	The 1 year organ survival at Lake Hospital is about the same as national rates.	It is a bit confusing, didn't think you had a choice where.	Style F	Q34	Pass
344	R_3G6UGsoGdv7c46u	26	Male	15	No	No	Meadow Hospital	1 Year Organ Survival	Cannot determine from the information shown.	Complications that occur with the tranplants	Style E	Q31	Pass
140	R_yK1b3ZqWTTl3W5H	21	Male	16 Completed Undergraduate degree	No	Yes	Alpine Hospital	Survival on the Waitlist	The 1 year organ survival at Lake Hospital is about the same as national rates.	1 year organ survival rate.	Style D	Q32	Pass
513	R_33xsYuGznRuSrzq	49	Female	17+ Graduate Studies	No	No	Lake Hospital	Transplants in a Year	Cannot determine from the information shown.	What types of organs were transplanted?	Style E	Q34	Pass
190	R_1OkT46bR8FaemeN	24	Female	16 Completed Undergraduate degree	No	No	Alpine Hospital	Survival on the Waitlist	About 3 out of 5 patients have a transplanted organ that survives 1 year.	I understand	Style A	Q28	Pass
310	R_8CdwV9CSVvuNgTn	22	Male	15	No	No	Lake Hospital	Getting a Transplant Faster	About 3 out of 5 patients have a transplanted organ that survives 1 year.	I would like to learn more about the one year organ survival.	Style A	Q33	Pass
401	R_2rpVZTbBrTyRbw3	29	Female	16 Completed Undergraduate degree	No	No	Lake Hospital	Getting a Transplant Faster	Cannot determine from the information shown.	About the organ survival survival rate in numbers.	Style F	Q32	Pass
220	R_2DNSjy9WjiBHw2G	37	Female	16 Completed Undergraduate degree	No	No	Alpine Hospital	Survival on the Waitlist	About 3 out of 5 patients have a transplanted organ that survives 1 year.	I would like to know what the typical cause of death after one year of organ transplant.	Style B	Q34	Pass
185	R_3QGCt0atXexJxLZ	35	Female	15	No	No	Meadow Hospital	1 Year Organ Survival	About 3 out of 5 patients have a transplanted organ that survives 1 year.	I don't know what Survival on the Waitlist means.	Style E	Q29	Pass
227	R_r8UZtyMv3SwvtyF	29	Female	12 Completed High School	No	Yes	Lake Hospital	No single factor was most important	Cannot determine from the information shown.	I would like to know more about the 1 year organ survival rate.	Style A	Q31	Pass
200	R_pinJXENib0OaVRn	23	Female	14	No	No	Lake Hospital	No single factor was most important	Cannot determine from the information shown.	I understood.	Style F	Q34	Pass
200	R_2OZ5oTUzIwhtIt6	36	Male	16 Completed Undergraduate degree	No	No	Alpine Hospital	Survival on the Waitlist	About 3 out of 5 patients have a transplanted organ that survives 1 year.	1 year organ survival information	Style A	Q28	Pass
648	R_UQGc6fhW9VPViiR	34	Female	16 Completed Undergraduate degree	No	No	Lake Hospital	Getting a Transplant Faster	Lake Hospital has about double the 1 year organ survival compared to Alpine Hospital.	I don't understand what 'survival on the wait list' means.	Style B	Q29	Pass
120	R_pnoovRar9SDMBVf	27	Female	17+ Graduate Studies	No	Yes	Lake Hospital	Transplants in a Year	The 1 year organ survival at Lake Hospital is about the same as national rates.	Exactly how fast you would get a transplant at Lake hospital	Style A	Q31	Pass
538	R_2CQkUMB6r9Pv94S	40	Male	16 Completed Undergraduate degree	No	No	Lake Hospital	Getting a Transplant Faster	About 3 out of 5 patients have a transplanted organ that survives 1 year.	I want to know more regarding the correlate of getting a transplant faster and the long term survival rates.	Style A	Q33	Pass
738	R_3ly4KPVJkyDD1We	31	Male	16 Completed Undergraduate degree	No	No	Lake Hospital	Getting a Transplant Faster	About 3 out of 5 patients have a transplanted organ that survives 1 year.	The chart was difficult to read. I struggled to understand what I was reading	Style A	Q34	Pass
299	R_1rc3crVlDNAszfp	35	Male	13	No	No	Lake Hospital	Getting a Transplant Faster	Cannot determine from the information shown.	well as faster as you get the transplant you have more chances to live longer.	Style E	Q29	Pass
311	R_e5to18OrW8rVC3D	65	Male	14	No	No	Lake Hospital	Getting a Transplant Faster		none of the inormation	Style A	Q33	Pass
368	R_3PEPjv0D83NKkDs	53	Female	17+ Graduate Studies	No	Yes	Meadow Hospital	1 Year Organ Survival	About 3 out of 5 patients have a transplanted organ that survives 1 year.	How many people each year need a kidney?	Style F	Q29	Pass
391	R_3iIROY1k0tU6Gve	23	Male	16 Completed Undergraduate degree	No	Yes	Meadow Hospital	1 Year Organ Survival	Cannot determine from the information shown.	I don't fully understand the difference between 'Survival on the waitlist' and 'Getting transplant faster', as they both seem to refer to one thing.	Style E	Q31	Pass
290	R_1K9lGCYxprIWNyJ	21	Male	10	No	No	Meadow Hospital	1 Year Organ Survival	About 3 out of 5 patients have a transplanted organ that survives 1 year.	the overall change of surviving a transplant.	Style F	Q31	Pass
173	R_1rBwDTY6pJEpuZ8	23	Female	14	No	No	Meadow Hospital	1 Year Organ Survival	Cannot determine from the information shown.	I would have liked to see better ratings	Style A	Q31	Pass
435	R_0oHh9uxv9SMCFgd	33	Female	17+ Graduate Studies	No	No	Lake Hospital	Getting a Transplant Faster	The 1 year organ survival at Lake Hospital is about the same as national rates.	how long the average time for a transplant candidate wait	Style B	Q32	Pass
124	R_Yc4yBZDio6IXatb	24	Male	16 Completed Undergraduate degree	No	Yes	Lake Hospital	Getting a Transplant Faster	Lake Hospital has about double the 1 year organ survival compared to Alpine Hospital.	Survival rates.	Style E	Q31	Pass
303	R_1QsgHvyIN3UjwvT	61	Female	17+ Graduate Studies	No	Yes	Meadow Hospital	1 Year Organ Survival	The 1 year organ survival at Lake Hospital is about the same as national rates.	age of patients	Style D	Q33	Pass
217	R_T72Z8UHvq3xr5D3	45	Female	14	No	No	Meadow Hospital	1 Year Organ Survival	About 3 out of 5 patients have a transplanted organ that survives 1 year.	What's the average wait time?	Style E	Q28	Pass
167	R_1OC4o4mBb131678	27	Male	16 Completed Undergraduate degree	No	No	Meadow Hospital	1 Year Organ Survival	Cannot determine from the information shown.	What are the percentage rates for each category.	Style F	Q28	Pass
176	R_3n8zqEgzR2Qx68V	54	Female	16 Completed Undergraduate degree	No	No	Lake Hospital	Survival on the Waitlist	About 3 out of 5 patients have a transplanted organ that survives 1 year.	Qualifications of doctor performing transplant	Style B	Q34	Pass
270	R_33rpBCyuqu0HzWq	30	Male	16 Completed Undergraduate degree	No	Yes	Alpine Hospital	Survival on the Waitlist	About 3 out of 5 patients have a transplanted organ that survives 1 year.	If I would like to know more about organ transplants	Style C	Q29	Pass
148	R_3hlKJfeTdWoVcUy	23	Female	15	No	No	Meadow Hospital	1 Year Organ Survival	The 1 year organ survival at Lake Hospital is about the same as national rates.	cost of transplant	Style A	Q32	Pass
102	R_2V7RDro8p72xwXP	30	Male	16 Completed Undergraduate degree	No	Yes	Alpine Hospital	Survival on the Waitlist	About 3 out of 5 patients have a transplanted organ that survives 1 year.	How long the waitlist is	Style A	Q33	Pass
139	R_O7PpBdzKygR2ePf	42	Female	17+ Graduate Studies	No	Yes	Meadow Hospital	1 Year Organ Survival	The 1 year organ survival at Lake Hospital is about the same as national rates.	I'd like to learn more about the experience of the surgeons.	Style C	Q32	Pass
288	R_2WAw9MzqIvG7BDg	46	Female	17+ Graduate Studies	No	No	Lake Hospital	Getting a Transplant Faster	Cannot determine from the information shown.	I understood everything. However, I would like the numbers on the chart to be explained a little better.	Style A	Q34	Pass
284	R_qXkiheJbtN9CZa1	23	Female	14	No	No	Meadow Hospital	1 Year Organ Survival	Cannot determine from the information shown.	how long the wait can be.	Style E	Q31	Pass
292	R_1C3DhInlxRysP3Y	32	Female	16 Completed Undergraduate degree	No	No	Lake Hospital	No single factor was most important	The 1 year organ survival at Lake Hospital is about the same as national rates.	I would like to better understand the difference between "survival while on the waitlist" and "getting a transplant faster".	Style A	Q29	Pass
279	R_3gR5B7thjyt6Fpz	25	Male	16 Completed Undergraduate degree	No	No	Meadow Hospital	1 Year Organ Survival	Lake Hospital has about double the 1 year organ survival compared to Alpine Hospital.	everything is well explained	Style A	Q29	Pass
267	R_2EbOBBXlmIouPpM	27	Female	16 Completed Undergraduate degree	No	No	Lake Hospital	Distance	The 1 year organ survival at Lake Hospital is about the same as national rates.	Doctors must match donors to recipients to reduce the risk of transplant rejection. Rejection happens when your immune system attacks the new organ. If we have a transplant, we must take drugs the rest of our life to help keep your body from rejecting the new organ.	Style A	Q34	Pass
206	R_tMxMJHmYVdKOwox	37	Female	12 Completed High School	No	Yes	Lake Hospital	No single factor was most important	Cannot determine from the information shown.	Maybe percentages would work better for me	Style B	Q28	Pass
336	R_2ypXyA2NE5ayjTZ	36	Male	16 Completed Undergraduate degree	No	No	Lake Hospital	Getting a Transplant Faster	Cannot determine from the information shown.	I understood everything, but it would be helpful to see a breakdown of which organs are transplanted.	Style E	Q28	Pass
203	R_rd5hvKu47RGG3kd	37	Male	14	No	No	Meadow Hospital	1 Year Organ Survival	Cannot determine from the information shown.	I'm not sure what the range is based on.	Style A	Q34	Pass
578	R_3sceLDpfvAgdpJl	64	Male	12 Completed High School	No	No	Meadow Hospital	1 Year Organ Survival	Lake Hospital has about double the 1 year organ survival compared to Alpine Hospital.	i dont think distance would matter with what is at stake. survival rate i think would be the most important	Style E	Q29	Pass
223	R_111HnrGlGAgUBNO	30	Female	16 Completed Undergraduate degree	No	No	Meadow Hospital	1 Year Organ Survival	About 3 out of 5 patients have a transplanted organ that survives 1 year.	How long is the waitlist	Style A	Q32	Pass
169	R_1jwvxySBVqppWE8	29	Male	14	No	Yes	Meadow Hospital	1 Year Organ Survival	The 1 year organ survival at Lake Hospital is about the same as national rates.	I would like to learn more about what goes on the decision for people donating organs and how the process goes.	Style D	Q33	Pass
368	R_ahoqtVpmNDk0YIF	43	Female	13	No	No	Meadow Hospital	1 Year Organ Survival	Cannot determine from the information shown.	How they get these statistics and maybe numbers instead of the gauge shown.	Style A	Q32	Pass
181	R_3M3dcVT3L2azzp8	53	Female	16 Completed Undergraduate degree	No	No	Alpine Hospital	Survival on the Waitlist	Cannot determine from the information shown.	Why is 1 year organ survival low for Alpine. What have been the factors involved.	Style E	Q28	Pass
605	R_2Sek4Rfi3d2eo9e	34	Male	16 Completed Undergraduate degree	No	No	Lake Hospital	Getting a Transplant Faster	Cannot determine from the information shown.	How much does the distance matter?	Style F	Q29	Pass
637	R_2D0sU80ux6vBXly	31	Male	17+ Graduate Studies	No	No	Meadow Hospital	1 Year Organ Survival	About 3 out of 5 patients have a transplanted organ that survives 1 year.	survival on the waitlist is that patient survival or organ survival?	Style D	Q33	Pass
295	R_2sU68ekdKgA1aNC	29	Female	16 Completed Undergraduate degree	No	No	Lake Hospital	No single factor was most important	Lake Hospital has about double the 1 year organ survival compared to Alpine Hospital.	I would like to learn more about the process it takes to ship an organ to a donor.	Style A	Q29	Pass
332	R_24vYyY0OBS7856b	54	Female	15	No	No	Lake Hospital	Transplants in a Year	The 1 year organ survival at Lake Hospital is about the same as national rates.	I would like to see in numbers the percent of patients that survive a transplant each year.	Style C	Q32	Pass
228	R_2E4TpaZjGRyHtP3		Male	13	No	No	Meadow Hospital	1 Year Organ Survival	About 3 out of 5 patients have a transplanted organ that survives 1 year.	I fully understood	Style F	Q29	Pass
409	R_3exFtvjgRe35Fh1	33	Female	14	No	No	Alpine Hospital	1 Year Organ Survival	About 3 out of 5 patients have a transplanted organ that survives 1 year.	Which organ transplants have better odds for survival after the first year.	Style A	Q34	Pass
145	R_2e2Ob69lg1XuOk7	32	Female	14	No	No	Alpine Hospital	Survival on the Waitlist	About 3 out of 5 patients have a transplanted organ that survives 1 year.	I'd like to learn more about the long term survival rates.	Style A	Q28	Pass
443	R_3r2lJ2lWDrjCfLs	35	Female	14	No	No	Lake Hospital	Getting a Transplant Faster	Cannot determine from the information shown.	I thought the meter showing the rating was confusing (just a simple number rating or a more clear image of a meter without the confusion g change in Blue to orang, plus orange makes you think something is bad). It would help me a lot if the stats were given in percentage, rather than an arbitrary rating system.	Style D	Q34	Pass
121	R_2TMdVYzFjTlhOyv	33	Female	14	Yes	Yes	Lake Hospital	Distance	Lake Hospital has about double the 1 year organ survival compared to Alpine Hospital.	time for transplantation	Style F	Q32	Pass
1796	R_1JXjtsSS7U4z5O2	33	Female	15	No	Yes	Meadow Hospital	1 Year Organ Survival	Cannot determine from the information shown.	would like to see ratings and or reviews from other patients	Style B	Q33	Pass
531	R_24NVlwxYMfC01ZP	35	Female	14	No	Yes	Meadow Hospital	Transplants in a Year	Lake Hospital has about double the 1 year organ survival compared to Alpine Hospital.	I would like to know more about the one-year organ survival option	Style D	Q31	Pass
236	R_piVB3KmMKlvt3ih	51	Male	15	No	No	Lake Hospital	1 Year Organ Survival	Cannot determine from the information shown.	5 year organ survival rate	Style F	Q29	Pass
208	R_Rqa1ain89jqMadj	42	Female	17+ Graduate Studies	No	Yes	Alpine Hospital	Survival on the Waitlist	The 1 year organ survival at Lake Hospital is about the same as national rates.	cost pf transplant if medicare didnt cover the cost of the trasplant	Style F	Q34	Pass
525	R_PSD8SEMH1QWODqF	47	Male	17+ Graduate Studies	No	Yes	Lake Hospital	Transplants in a Year	Cannot determine from the information shown.	Not sure what getting a transplant faster means	Style A	Q31	Pass
297	R_24IrVGvol8sElkC	31	Female	17+ Graduate Studies	No	No	Meadow Hospital	1 Year Organ Survival	Lake Hospital has about double the 1 year organ survival compared to Alpine Hospital.	All information was easy to understand. Maybe having numbers such as %‚Äôs instead of graphs would be easier.	Style A	Q33	Pass
240	R_305zPyzyBztz62v	28	Female	17+ Graduate Studies	No	No	Meadow Hospital	1 Year Organ Survival	About 3 out of 5 patients have a transplanted organ that survives 1 year.	The health of the patients at the one year survival mark after transplant.	Style A	Q33	Pass
279	R_1rAg1JSC6W0uMcX	31	Female	12 Completed High School	No	Yes	Meadow Hospital	1 Year Organ Survival	Lake Hospital has about double the 1 year organ survival compared to Alpine Hospital.	i would want to see reviews from patients	Style F	Q32	Pass
322	R_Z4bCvLpVIs7Wryp	33	Male	16 Completed Undergraduate degree	No	Yes	Lake Hospital	Transplants in a Year	Lake Hospital has about double the 1 year organ survival compared to Alpine Hospital.	requirements to get a fast transplant	Style F	Q32	Pass
395	R_27rPCMmwPk3phxU	37	Male	16 Completed Undergraduate degree	No	No	Meadow Hospital	1 Year Organ Survival	About 3 out of 5 patients have a transplanted organ that survives 1 year.	1 year organ survival	Style F	Q34	Pass
225	R_1Km57ZR6BHk7JiG	44	Female	13	No	No	Alpine Hospital	Survival on the Waitlist	Lake Hospital has about double the 1 year organ survival compared to Alpine Hospital.	Procedures	Style E	Q31	Pass
321	R_s5NsnWA4tcfwPZv	33	Male	15	No	Yes	Alpine Hospital	No single factor was most important	Cannot determine from the information shown.	The longest year with a transplant.	Style A	Q31	Pass
352	R_2B99HASxAK99U0O	69	Female	15	No	Yes	Lake Hospital	Transplants in a Year	Cannot determine from the information shown.	survival rate	Style E	Q34	Pass
243	R_3szc2Cvrrgv0kwk	38	Male	16 Completed Undergraduate degree	No	No	Alpine Hospital	Distance	Lake Hospital has about double the 1 year organ survival compared to Alpine Hospital.	Would like to know the service of the location.	Style E	Q33	Pass
1873	R_1DUtTJ7FsDdfJ5n	30	Female	16 Completed Undergraduate degree	No	Yes	Lake Hospital	Survival on the Waitlist	Lake Hospital has about double the 1 year organ survival compared to Alpine Hospital.	I understand everything does not require more information	Style F	Q28	Pass
279	R_2tJbZV05mi49im8	52	Female	12 Completed High School	No	No	Meadow Hospital	1 Year Organ Survival	Cannot determine from the information shown.	I would like more information on how they determine who has priority on the waitlist.	Style C	Q29	Pass
545	R_3t36MGQik0s52Eh	53	Female	9		Yes	Lake Hospital	Getting a Transplant Faster	Cannot determine from the information shown.	priority list	Style F	Q31	Pass
188	R_AvqmubyGgos7cDT	48	Male	16 Completed Undergraduate degree	No	No	Lake Hospital	No single factor was most important	About 3 out of 5 patients have a transplanted organ that survives 1 year.	what makes the difference for survival on the wait list?	Style C	Q29	Pass
723	R_3ESdy5T0ZyFEimd	46	Female	16 Completed Undergraduate degree	No	No	Lake Hospital	Getting a Transplant Faster	The 1 year organ survival at Lake Hospital is about the same as national rates.	If I was a patient I'd like to know more about the doctors and their philosophy and the particular patients. Maybe the survival rate on the waiting list is lower at Lake Hospital and Meadow Hospital because they are sicker patients.	Style D	Q28	Pass
321	R_t0z38XAmfnvkzDP	45	Female	16 Completed Undergraduate degree	No	No	Lake Hospital	No single factor was most important	About 3 out of 5 patients have a transplanted organ that survives 1 year.	This was extremely difficult to choose between the attributes I valued most in selecting the hospital. I think my selection is a good balance between what is important to me.	Style E	Q34	Pass
197	R_x9O0ZRLeWOGTKDf	33	Female	17+ Graduate Studies	No	No	Meadow Hospital	1 Year Organ Survival	Cannot determine from the information shown.	Image is blurry to read	Style A	Q33	Pass
148	R_ewwHbo95I1Wr3G1	62	Male	14	No	Yes	Meadow Hospital	1 Year Organ Survival	Lake Hospital has about double the 1 year organ survival compared to Alpine Hospital.	Survival on the waitlist	Style C	Q31	Pass
350	R_BFbS3rwNgr07zwJ	34	Female	17+ Graduate Studies	No	No	Meadow Hospital	1 Year Organ Survival	About 3 out of 5 patients have a transplanted organ that survives 1 year.	What are they doing at Meadow hospital to prolong survival on the waitlist? Future directions? Surely they want to improve this rate.	Style B	Q28	Pass
143	R_27foYLqUNjemB5v	32	Male	17+ Graduate Studies	No	No	Lake Hospital	No single factor was most important	Cannot determine from the information shown.	I would like to know more about the different challenges of certain transplants	Style A	Q34	Pass
112	R_2rBlrE0fyRBuPBR	24	Male	16 Completed Undergraduate degree	No	No	Meadow Hospital	1 Year Organ Survival	About 3 out of 5 patients have a transplanted organ that survives 1 year.	Organ survival	Style A	Q33	Pass
320	R_3fSINICiWEaML2p	35	Male	16 Completed Undergraduate degree	No	No	Lake Hospital	Getting a Transplant Faster	About 3 out of 5 patients have a transplanted organ that survives 1 year.	I do not understand what 1 year survival is.	Style A	Q34	Pass
177	R_3MonuwCqf1bwuKl	24	Male	16 Completed Undergraduate degree	No	No	Alpine Hospital	Getting a Transplant Faster	Cannot determine from the information shown.	Nothing to state	Style A	Q31	Pass
328	R_w0CyXCIkDqp5vFf	28	Female	16 Completed Undergraduate degree	No	Yes	Lake Hospital	Getting a Transplant Faster	Cannot determine from the information shown.	Are there any fatalities that occur during the procedures at these hospitals?	Style F	Q32	Pass
149	R_3fNv3vyHIHNLzbY	26	Female	15	No	Yes	Meadow Hospital	1 Year Organ Survival	About 3 out of 5 patients have a transplanted organ that survives 1 year.	I would like to know a little better, how is the procedure	Style C	Q29	Pass
295	R_PB7a5QP7t2KcK2J	40	Male	16 Completed Undergraduate degree	No	Yes	Lake Hospital	Getting a Transplant Faster	Cannot determine from the information shown.	i dont know exact meaning of this term survival on the waitlist ... May be this is indicated the waiting list of patients	Style A	Q28	Pass
145	R_3n1ox6B8qSVwMfu	35	Female	16 Completed Undergraduate degree	No	No	Alpine Hospital	Survival on the Waitlist	About 3 out of 5 patients have a transplanted organ that survives 1 year.	I want to know about the process.	Style A	Q28	Pass
623	R_1EWfIpPxRO4yL3B	29	Female	16 Completed Undergraduate degree	No	Yes	Meadow Hospital	1 Year Organ Survival	About 3 out of 5 patients have a transplanted organ that survives 1 year.	Getting a Transplant Faster	Style A	Q34	Pass
548	R_2alUU6ANERR5KNO	54	Female	16 Completed Undergraduate degree	No	No	Meadow Hospital	1 Year Organ Survival	Cannot determine from the information shown.	i understood it all	Style E	Q33	Pass
162	R_30iQk1Di05Ff9W6	33	Male	17+ Graduate Studies	No	No	Meadow Hospital	1 Year Organ Survival	Cannot determine from the information shown.	What makes some organ transplants more successful than others?	Style E	Q34	Pass
209	R_3EX5L6bJXhZfwls	49	Male	17+ Graduate Studies	No	Yes	Meadow Hospital	1 Year Organ Survival	Cannot determine from the information shown.	Average survival in years	Style F	Q34	Pass
727	R_Ayu0wMTwsXJcv7z	27	Male	16 Completed Undergraduate degree	No	No	Meadow Hospital	1 Year Organ Survival	Lake Hospital has about double the 1 year organ survival compared to Alpine Hospital.	organ transplant is the nice and much needed thing in the world.the above hospital doing their best work ,	Style A	Q33	Pass
321	R_3CTwr4d2UuknCh7	43	Male	16 Completed Undergraduate degree	No	Yes	Lake Hospital	Getting a Transplant Faster	The 1 year organ survival at Lake Hospital is about the same as national rates.	1-year organ survival needs more details. I think I know what it means but not totally sure.	Style F	Q34	Pass
402	R_2PzLD9a0WvHQv3Y	37	Female	17+ Graduate Studies	No	Yes	Meadow Hospital	1 Year Organ Survival	About 3 out of 5 patients have a transplanted organ that survives 1 year.	I understood everything, but I would like to know about the getting a transplant faster category.	Style C	Q29	Pass
485	R_vBMWxDXWxq2D7qh	65	Male	14	No	No	Lake Hospital	Getting a Transplant Faster	The 1 year organ survival at Lake Hospital is about the same as national rates.	I don't see how survival on the wait list would be helpful. ONe would think a faster transplant would mean a shorter wait list, but your info doesn't seem to support that for the 3 examples.	Style A	Q28	Pass
209	R_3KpA1GhPn2UyvQG	28	Male	16 Completed Undergraduate degree	No	No	Meadow Hospital	1 Year Organ Survival	About 3 out of 5 patients have a transplanted organ that survives 1 year.	I would like to learn about the costs of the procedure.	Style B	Q29	Pass
361	R_3kaLqkx6b7Aek9l	64	Female	16 Completed Undergraduate degree	No	No	Lake Hospital	Getting a Transplant Faster	Lake Hospital has about double the 1 year organ survival compared to Alpine Hospital.	It seemed survival on the waitlist at Alpine was faster because they had a little more than half of the transplants at Lake. If they had had the same amount of transplants with those results, I would have chosen Alpine.	Style B	Q32	Pass
335	R_d54rQ5R4TCLsTHb	62	Male	16 Completed Undergraduate degree	No	No	Lake Hospital	Survival on the Waitlist	Cannot determine from the information shown.	it seems clear	Style F	Q31	Pass
155	R_2AFE9HLoQpogELf	24	Male	12 Completed High School	No	No	Lake Hospital	Getting a Transplant Faster	Lake Hospital has about double the 1 year organ survival compared to Alpine Hospital.	I would like to learn more about what the hospital does to improve survival while on the wait list	Style E	Q34	Pass
288	R_302evrFiauwHDPn	38	Male	12 Completed High School	No	No	Meadow Hospital	1 Year Organ Survival	Cannot determine from the information shown.	Education of patient.	Style A	Q32	Pass
319	R_1FgDTYOv73NSr6z	27	Female	17+ Graduate Studies	No	Yes	Lake Hospital	1 Year Organ Survival	Lake Hospital has about double the 1 year organ survival compared to Alpine Hospital.	I would like to learn more about what impacts survival on the waitlist	Style B	Q29	Pass
275	R_Apc58B644SvLZrH	42	Female	17+ Graduate Studies	No	Yes	Lake Hospital	1 Year Organ Survival	Cannot determine from the information shown.	I don't understand what the different shades of orange signify, and the light blue. If it's determined by color, then why are the circles shaded different amounts? Overall, this was a very hard format for me to understand.	Style B	Q31	Pass
317	R_3hi7tVFCNxRUNig	33	Female	16 Completed Undergraduate degree	No	Yes	Meadow Hospital	1 Year Organ Survival	About 3 out of 5 patients have a transplanted organ that survives 1 year.	I would be interested in learning more about each patient's unique medical history. That would play a factor in 1 year organ survival.	Style D	Q28	Pass
233	R_9uzj1upKfZxYKdP	34	Male	12 Completed High School	No	No	Meadow Hospital	1 Year Organ Survival	About 3 out of 5 patients have a transplanted organ that survives 1 year.	I would like more elaboration on the correlation between getting the transplant faster and how it relates to the 1 year survival rate.	Style A	Q33	Pass
151	R_3kpqu2hmzzBFxKa	33	Male	16 Completed Undergraduate degree	No	Yes	Lake Hospital	Getting a Transplant Faster	About 3 out of 5 patients have a transplanted organ that survives 1 year.	I would like to know the breakdown of what organs were being transplanted	Style A	Q33	Pass
2275	R_3EG9ylNSum39MsY	37	Female	16 Completed Undergraduate degree	No	Yes	Meadow Hospital	1 Year Organ Survival	The 1 year organ survival at Lake Hospital is about the same as national rates.	I'd like clarification on what "survival on the waitlist" means. I assume it means how many people were kept alive while waiting for a transplant donor?	Style F	Q32	Pass
413	R_2zeVyWlCjLRmTl3	37	Female	12 Completed High School	No	Yes	Meadow Hospital	1 Year Organ Survival	About 3 out of 5 patients have a transplanted organ that survives 1 year.	What is the lifespan after the transplant after 1 year?	Style E	Q33	Pass
429	R_d5wVOtDzS7Ied33	35	Male	15	No	No	Lake Hospital	Getting a Transplant Faster	The 1 year organ survival at Lake Hospital is about the same as national rates.	I presume "1 year organ survival" means one year or more, but it would be nice to have this clarified.	Style A	Q32	Pass
203	R_1H5YauFXDCQqMoK	28	Female	17+ Graduate Studies	No	No	Meadow Hospital	Getting a Transplant Faster	Lake Hospital has about double the 1 year organ survival compared to Alpine Hospital.	transplant donors related all people decision	Style E	Q29	Pass
267	R_1eP2BjLAE7KsKmn	50	Male	17+ Graduate Studies	No	No	Lake Hospital	Getting a Transplant Faster	Cannot determine from the information shown.	How many doctors are performing the transplants	Style A	Q32	Pass
132	R_31vg6SbGryAm8vu	27	Male	17+ Graduate Studies	No	No	Lake Hospital	Getting a Transplant Faster	Lake Hospital has about double the 1 year organ survival compared to Alpine Hospital.	What is the average wait for an organ transplant?	Style C	Q29	Pass
194	R_9mnczXKEubaGRBD	43	Female	14	No	No	Meadow Hospital	1 Year Organ Survival	Cannot determine from the information shown.	Cost between different facilities for the procedure.	Style A	Q28	Pass
236	R_3QYrMG0rPZADFvH	35	Female	16 Completed Undergraduate degree	No	Yes	Meadow Hospital	1 Year Organ Survival	Cannot determine from the information shown.	more data on the graphs	Style A	Q32	Pass
343	R_efE9GtiLfleA7ER	26	Female	16 Completed Undergraduate degree	No	No	Lake Hospital	Getting a Transplant Faster	About 3 out of 5 patients have a transplanted organ that survives 1 year.	I would like to learn if the process for transplant is easy or difficult.	Style E	Q28	Pass
257	R_aXFFC36eud1VdRL	32	Male	16 Completed Undergraduate degree	No	No	Meadow Hospital	No single factor was most important	About 3 out of 5 patients have a transplanted organ that survives 1 year.	I would like to learn more about 1 year organ survival.	Style F	Q34	Pass
186	R_cACEeXeFid0AkIF	44	Female	16 Completed Undergraduate degree	No	No	Alpine Hospital	Getting a Transplant Faster	Cannot determine from the information shown.	Why some hospital only has the 1 year organ survival information?	Style D	Q31	Pass
193	R_2cbfdYuYnMurDn3	23	Female	16 Completed Undergraduate degree	No	No	Lake Hospital	No single factor was most important	The 1 year organ survival at Lake Hospital is about the same as national rates.	What allows a hospital to help its patients get transplants faster?	Style D	Q34	Pass
282	R_3kwhSu5emoE1Vln	39	Male	14	No	No	Meadow Hospital	1 Year Organ Survival	Cannot determine from the information shown.	I understood it but I would like to see all the degree icons of success listed.	Style A	Q31	Pass
514	R_12FGSiSqIgF6lPk	6	Female	16 Completed Undergraduate degree	No	Yes	Meadow Hospital	1 Year Organ Survival	About 3 out of 5 patients have a transplanted organ that survives 1 year.	How ill the patient was. If he was very near to failure, I would chose a facility that could provide the transplant the quickest.	Style A	Q28	Pass
432	R_3lMljDrXSFwfmZ7	63	Female	16 Completed Undergraduate degree	No	No	Meadow Hospital	1 Year Organ Survival	Cannot determine from the information shown.	What is survival rate, men versus women	Style A	Q34	Pass
260	R_2zvydIkpZxxhCX8	34	Female	14	No	Yes	Meadow Hospital	No single factor was most important	About 3 out of 5 patients have a transplanted organ that survives 1 year.	long term survival.	Style F	Q33	Pass
389	R_1pPWcP4yz6TF3da	47	Female	16 Completed Undergraduate degree	No	No	Lake Hospital	Getting a Transplant Faster	About 3 out of 5 patients have a transplanted organ that survives 1 year.	I thought organ donation was a national registry, so I don't understand how one hospital could offer a transplant sooner than another. Isn't the organ flown to whatever city the recipient next on the list is in?	Style B	Q33	Pass
176	R_3nqiKV1uVtnM0B7	27	Male	14	No	Yes	Meadow Hospital	Transplants in a Year	Cannot determine from the information shown.	I would like to know the experience of the doctors.	Style E	Q31	Pass
472	R_1I4p65qia1NpwO7	33	Female	16 Completed Undergraduate degree	No	No	Lake Hospital	Getting a Transplant Faster	About 3 out of 5 patients have a transplanted organ that survives 1 year.	why organ is faster	Style D	Q33	Pass
415	R_2Tt5XIHd7fmVXec	23	Female	15	No	Yes	Lake Hospital	Getting a Transplant Faster	Cannot determine from the information shown.	I would like to know more about the survival wait list.	Style D	Q32	Pass
309	R_1fl5RTdtLNIpcDu	46	Female	12 Completed High School	No	No	Meadow Hospital	1 Year Organ Survival	The 1 year organ survival at Lake Hospital is about the same as national rates.	how does one hospital get an organ faster than another one?	Style D	Q32	Pass
309	R_33dwA69HUFswFMO	50	Male	15	No	No	Alpine Hospital	Survival on the Waitlist	About 3 out of 5 patients have a transplanted organ that survives 1 year.	I'm not sure I fully understand "1 year organ survival"	Style E	Q28	Pass
321	R_10o8hVffQGZ4Pf6	35	Male	16 Completed Undergraduate degree	No	No	Lake Hospital	Getting a Transplant Faster	About 3 out of 5 patients have a transplanted organ that survives 1 year.	1 year survival	Style B	Q29	Pass
638	R_2xFbJqC0BHHXhwb	30	Female	16 Completed Undergraduate degree	No	No	Lake Hospital	Getting a Transplant Faster	Lake Hospital has about double the 1 year organ survival compared to Alpine Hospital.	why are there no numbers	Style A	Q31	Pass
373	R_3CUZ5CHg0X9cXBS	53	Female	16 Completed Undergraduate degree	No	No	Meadow Hospital	1 Year Organ Survival	Cannot determine from the information shown.	Why is there a longer wait for transplant at Meadow hospital.	Style C	Q33	Pass
194	R_2V4vBsjfcmfl2LA	41	Male	17+ Graduate Studies	No	No	Lake Hospital	Getting a Transplant Faster	Cannot determine from the information shown.	infection rates	Style D	Q34	Pass
438	R_2at59LcTmA1Dv1F	61	Male	16 Completed Undergraduate degree	No	Yes	Lake Hospital	Getting a Transplant Faster	Lake Hospital has about double the 1 year organ survival compared to Alpine Hospital.	I'm having a hard time reconciling how Meadow has a higher one year survival rate than Lake, which is fastest in arranging a transplant.	Style A	Q32	Pass
179	R_9RejChWubEUQ8vv	47	Male	14	No	Yes	Alpine Hospital	Survival on the Waitlist	Lake Hospital has about double the 1 year organ survival compared to Alpine Hospital.	Nothing. Easy.	Style A	Q33	Pass
230	R_DAlAnI7iI9GxUt3	23	Female	16 Completed Undergraduate degree	No	Yes	Lake Hospital	Transplants in a Year	Cannot determine from the information shown.	Everything was clear.	Style E	Q31	Pass
644	R_3GxmgSW7t4D9n6A	54	Female	12 Completed High School	No	No	Lake Hospital	1 Year Organ Survival	About 3 out of 5 patients have a transplanted organ that survives 1 year.	GETTING TRANSPLANT FASTER	Style A	Q28	Pass
297	R_3LX5OxoVAdxQ6IP	49	Male	13	No	No	Meadow Hospital	1 Year Organ Survival	Cannot determine from the information shown.	Using the bars is a horrible terrible crazy way to display a percentage. Use percentage numbers to make it more understandable. I understood it but it took a great deal of comparison whereas with numbers I could have figured out my choice much much more quickly.	Style E	Q28	Pass
187	R_3HUlvw8PQOxa8NZ	37	Female	16 Completed Undergraduate degree	No	No	Lake Hospital	Getting a Transplant Faster	Cannot determine from the information shown.	I would like to see numbers instead of circles.	Style A	Q31	Pass
116	R_1g6XeOsntaERKjS	46	Male	16 Completed Undergraduate degree	No	No	Meadow Hospital	Survival on the Waitlist	Cannot determine from the information shown.	Doctor review	Style D	Q34	Pass
498	R_1esN6Nz9zOdhICE	34	Female	14	No	No	Lake Hospital	Getting a Transplant Faster	About 3 out of 5 patients have a transplanted organ that survives 1 year.	How the survival rates vary so much. Is it a matter of the organ, the patient, the medical staff?	Style A	Q34	Pass
613	R_2P73L5FdupDgTT3	21	Male	14	No	Yes	Meadow Hospital	1 Year Organ Survival	The 1 year organ survival at Lake Hospital is about the same as national rates.	I don't understand why some circles are grey. Makes me thing they are low when it looks like they are good.	Style C	Q31	Pass
359	R_9AKJIGKf2i8Gq09	31	Male	12 Completed High School	No	No	Lake Hospital	No single factor was most important	About 3 out of 5 patients have a transplanted organ that survives 1 year.	I understood a lot of it, except the 1 year organ part - unless it meant a year after the transplant.	Style F	Q29	Pass
391	R_pMgNvmO6hzK5Skp	45	Female	17+ Graduate Studies	No	Yes	Lake Hospital	Getting a Transplant Faster	Lake Hospital has about double the 1 year organ survival compared to Alpine Hospital.	Is the wait list order determined by any factors or is it first come first served?	Style D	Q32	Pass
220	R_126eb9weWOU3eXG	19	Male	13	No	Yes	Meadow Hospital	1 Year Organ Survival	About 3 out of 5 patients have a transplanted organ that survives 1 year.	i would like to learn more about how this procedure works.	Style E	Q29	Pass
530	R_3fvN2K7PrwG0mLt	80	Male	14	No	No	Alpine Hospital	Survival on the Waitlist	Lake Hospital has about double the 1 year organ survival compared to Alpine Hospital.	Why are some hospitals surveillance better than others	Style A	Q29	Pass
182	R_ToqcXzv2MqoHtJv	41	Male	16 Completed Undergraduate degree	No	No	Meadow Hospital	1 Year Organ Survival	Cannot determine from the information shown.	The doctor's experience	Style A	Q33	Pass
276	R_1PbHkZQY2kc9vis	54	Male	17+ Graduate Studies	No	No	Meadow Hospital	No single factor was most important	Cannot determine from the information shown.	The reason for differences in one-year survival.	Style A	Q32	Pass
284	R_7OGswX5Y1JD6SUp	54	Female	16 Completed Undergraduate degree	No	No	Meadow Hospital	1 Year Organ Survival	Cannot determine from the information shown.	Not sure if survival on wait list means how many die/live while waiting?	Style E	Q33	Pass
339	R_125uTqOipuUS2p6	24	Female	13	No	No	Meadow Hospital	No single factor was most important	Cannot determine from the information shown.	surgeon efficiency	Style C	Q28	Pass
261	R_bp84blJ1b17ESlz	30	Female	16 Completed Undergraduate degree	No	Yes	Lake Hospital	No single factor was most important	Cannot determine from the information shown.	The average time a person has to wait before receiving a transplant	Style E	Q32	Pass
283	R_3MGWOQyQb863Mqe	29	Female	17+ Graduate Studies	No	No	Lake Hospital	Getting a Transplant Faster	The 1 year organ survival at Lake Hospital is about the same as national rates.	I would like to know about what "survival on the waitlist" means. Because if survival rate while waiting is high, you may be able to wait longer.	Style D	Q31	Pass
285	R_246cRpXBsds4jn3	19	Male	13	No	No	Lake Hospital	Getting a Transplant Faster	About 3 out of 5 patients have a transplanted organ that survives 1 year.	I did not understand survival on the waitlist meant.	Style A	Q29	Pass
202	R_2YccJTNoKtrzU6s	38	Male	17+ Graduate Studies	No	No	Lake Hospital	Getting a Transplant Faster	About 3 out of 5 patients have a transplanted organ that survives 1 year.	i understand everything i think	Style C	Q28	Pass
424	R_2f2QJry2WWnP1yJ	26	Male	14	No	Yes	Meadow Hospital	1 Year Organ Survival	About 3 out of 5 patients have a transplanted organ that survives 1 year.	Why is one hospital better than the others after a year of the organ transplant	Style A	Q34	Pass
432	R_20PcfjlrCZV0gs9	50	Male	16 Completed Undergraduate degree	No	Yes	Lake Hospital	Getting a Transplant Faster	Cannot determine from the information shown.	I would like to know more about the survival rate of the transplant patients as it pertains to death from complications. What is the criteria that needs to be met to qualify between the hospitals to be on the waiting list? Is it the same for all 3 hospitals?	Style F	Q33	Pass
400	R_2EzvxYbNQ51CvjH	34	Female	15	No	No	Alpine Hospital	No single factor was most important	About 3 out of 5 patients have a transplanted organ that survives 1 year.	I would like to know the number of people that had a transplant/ had died/ had died while waiting in an exact number	Style E	Q31	Pass
605	R_2znzdU3iCnKqGtD	31	Female	16 Completed Undergraduate degree	No	No	Lake Hospital	No single factor was most important	The 1 year organ survival at Lake Hospital is about the same as national rates.	What Alpine Hospital is doing that they have such good rates in the first two and poor in the third.	Style F	Q32	Pass
263	R_2By3vb3ffUfePVr	39	Male	14	No	No	Lake Hospital	Transplants in a Year	About 3 out of 5 patients have a transplanted organ that survives 1 year.	I'd like to know how many lawsuits they get.	Style E	Q29	Pass
349	R_3Pw4xFDgFqw1af5	66	Male	16 Completed Undergraduate degree	No	No	Meadow Hospital	1 Year Organ Survival	About 3 out of 5 patients have a transplanted organ that survives 1 year.	All is clear - who pays for it?	Style F	Q33	Pass
183	R_rjw7ZrMrCzhF93r	42	Female	16 Completed Undergraduate degree	No	Yes	Lake Hospital	Transplants in a Year	Cannot determine from the information shown.	I don't know what the yellow symbol is	Style B	Q31	Pass
282	R_2cvZiTYuhsHZNkZ	39	Female	12 Completed High School	No	Yes	Alpine Hospital	Survival on the Waitlist	About 3 out of 5 patients have a transplanted organ that survives 1 year.	I would like to more about the type of insurance they accept .	Style F	Q33	Pass
375	R_3FQKkIMQ7WTH6UI	55	Male	15	No	No	Meadow Hospital	1 Year Organ Survival	Lake Hospital has about double the 1 year organ survival compared to Alpine Hospital.	More about the transplant list qualifiers	Style F	Q32	Pass
432	R_272qzs4mWMiiDmG	72	Female	14	No	Yes	Lake Hospital	Getting a Transplant Faster	About 3 out of 5 patients have a transplanted organ that survives 1 year.	why the difference in survival, wait time, and organ survival among the 3 hospitals? Is one hospital better than the others?	Style E	Q28	Pass
1269	R_1OkodRiyLJXury5	31	Male	16 Completed Undergraduate degree	No	No	Meadow Hospital	1 Year Organ Survival	Lake Hospital has about double the 1 year organ survival compared to Alpine Hospital.	Cost to organ donor maybe added.	Style F	Q32	Pass
97	R_RIzraVVujuqihRT	30	Male	16 Completed Undergraduate degree	Yes	Yes	Alpine Hospital	Survival on the Waitlist	The 1 year organ survival at Lake Hospital is about the same as national rates.	no comments	Style A	Q34	Pass
188	R_1FnsOU1sajBM3os	22	Female	12 Completed High School	No	No	Lake Hospital	Getting a Transplant Faster	Lake Hospital has about double the 1 year organ survival compared to Alpine Hospital.	How long do donor organs last?	Style A	Q29	Pass
165	R_3jUpacsa0utXD2R	21	Male	15	No	Yes	Meadow Hospital	1 Year Organ Survival	About 3 out of 5 patients have a transplanted organ that survives 1 year.	Th exact number of deaths and survivals would help.	Style A	Q28	Pass
430	R_24x5CClhRXiLxqx	67	Male	13	No	No	Meadow Hospital	1 Year Organ Survival	About 3 out of 5 patients have a transplanted organ that survives 1 year.	I would like to know more about long time survivabilty. Meaning past one year. I think it would also be helpful to know what kind of transplant we are talking about, and the age, and general health of the transplantees. The figures presented could rely strongly on what the condition of the patients they accept are.	Style B	Q29	Pass
262	R_A6huUxWHVGolnvH	28	Female	17+ Graduate Studies	No	No	Lake Hospital	Distance	About 3 out of 5 patients have a transplanted organ that survives 1 year.	I would like to learn more about the health status of people overall who visit that hospital -- does it serve really high-risk cases? really sick people? wealthy people? uninsured people? This impacts the first metric a lot	Style F	Q33	Pass
627	R_2TI5ps5CBuLh6m0	28	Female	16 Completed Undergraduate degree	No	No	Meadow Hospital	1 Year Organ Survival	About 3 out of 5 patients have a transplanted organ that survives 1 year.	I guess I would like to know what they mean by 1 year organ survival. Would I need another after one year?	Style C	Q34	Pass
193	R_UGsAw8SNdxfAEud	29	Male	15	No	No	Lake Hospital	Getting a Transplant Faster	About 3 out of 5 patients have a transplanted organ that survives 1 year.	I would like to know more about what the "1 year organ survival" entails exactly.	Style E	Q28	Pass
303	R_30dDjvHj2iaDdlQ	42	Female	17+ Graduate Studies	No	Yes	Meadow Hospital	1 Year Organ Survival	About 3 out of 5 patients have a transplanted organ that survives 1 year.	Whether or not Meadow Hospital could conduct the transplants in a nearby hospital so patients would not have to travel so far.	Style E	Q33	Pass
356	R_Qoeflw8HoVrqFix	66	Female	12 Completed High School	No	No	Lake Hospital	Getting a Transplant Faster	About 3 out of 5 patients have a transplanted organ that survives 1 year.	average time on waitlist	Style B	Q33	Pass
185	R_1gSCsUAOEE6ChKm	34	Male	15	Yes	Yes	Lake Hospital	Getting a Transplant Faster	The 1 year organ survival at Lake Hospital is about the same as national rates.	the procedure to recover	Style A	Q29	Pass
516	R_V5802fwyn0N3GJr	39	Female	16 Completed Undergraduate degree	No	Yes	Meadow Hospital	No single factor was most important	About 3 out of 5 patients have a transplanted organ that survives 1 year.	I think instead of the charts, I'd rather see percentages	Style A	Q28	Pass
371	R_1j81pa1sEKsapAZ	33	Female	16 Completed Undergraduate degree	No	No	Lake Hospital	Getting a Transplant Faster	The 1 year organ survival at Lake Hospital is about the same as national rates.	There's a lot I don't understand, I'm basing my answer on the note at the top.	Style D	Q34	Pass
418	R_12kVfcCbumQlCL6	46	Male	16 Completed Undergraduate degree	No	No	Lake Hospital	Getting a Transplant Faster	Lake Hospital has about double the 1 year organ survival compared to Alpine Hospital.	Why does one hospital get a transplant faster than another?	Style B	Q31	Pass
362	R_z0TKUTjD22chIbf	26	Female	16 Completed Undergraduate degree	No	Yes	Meadow Hospital	No single factor was most important	About 3 out of 5 patients have a transplanted organ that survives 1 year.	How is the organ survival eye at this hospital (Meadow Hospital) greater than the others.	Style A	Q29	Pass
321	R_1CKrDsKSsT3Sa7Q	58	Female	13	No	No	Lake Hospital	Getting a Transplant Faster	About 3 out of 5 patients have a transplanted organ that survives 1 year.	The one year organ survival rates are not as clear at all and make this entire process much more difficult	Style E	Q34	Pass
329	R_3OqV5rLByJ6kBNB	37	Female	16 Completed Undergraduate degree	No	No	Meadow Hospital	1 Year Organ Survival	The 1 year organ survival at Lake Hospital is about the same as national rates.	the price of procedure	Style A	Q32	Pass
1010	R_3qjtknjsftQmDJ1	25	Male	16 Completed Undergraduate degree	No	Yes	Meadow Hospital	1 Year Organ Survival	Cannot determine from the information shown.	Survival on wait list.	Style C	Q32	Pass
157	R_2YgkYZLssOcqufD	25	Male	16 Completed Undergraduate degree	No	No	Lake Hospital	No single factor was most important	About 3 out of 5 patients have a transplanted organ that survives 1 year.	how much it costs	Style F	Q34	Pass
274	R_x58JAFNr5gggJuF	31	Female	17+ Graduate Studies	No	Yes	Meadow Hospital	1 Year Organ Survival	Cannot determine from the information shown.	What the cost of procedures	Style F	Q34	Pass
198	R_1flKH95JwkJawEE	25	Male	13	No	No	Lake Hospital	Transplants in a Year	The 1 year organ survival at Lake Hospital is about the same as national rates.	The scale used for worse and better is somewhat confusing. I would put the key near them.	Style A	Q32	Pass
252	R_1ile8wPcsTvjvOa	63	Female	13	No	No	Meadow Hospital	No single factor was most important	Cannot determine from the information shown.	I would want much more information pertaining to the financial ins and outs of all of this.	Style A	Q32	Pass
233	R_1KoQff2BnMtXfb4	35	Male	17+ Graduate Studies	No	Yes	Lake Hospital	Getting a Transplant Faster	About 3 out of 5 patients have a transplanted organ that survives 1 year.	I decided on Lakeview Hospital because it was close and offered a faster timeframe to receive organ, but also would like to know the survival rate of patients at that hospital.	Style A	Q31	Pass
286	R_2aFAL6tOdqiJ2ue	37	Female	15	No	No	Meadow Hospital	1 Year Organ Survival	Cannot determine from the information shown.	I understood the questions.	Style A	Q33	Pass
528	R_2txGQ5ksFFc8peK	35	Male	16 Completed Undergraduate degree	No	No	Meadow Hospital	1 Year Organ Survival	Cannot determine from the information shown.	I would like to learn more about why each hospital has a different speed of transplant rate.	Style F	Q31	Pass
740	R_3pa7GTKRNbMO0H9	49	Female	16 Completed Undergraduate degree	No	No	Meadow Hospital	1 Year Organ Survival	Cannot determine from the information shown.	I do not understand what the light blue circles mean and assumed they mean some what better then the dark blue which means worse.	Style F	Q31	Pass
389	R_2ebxVVtLghViLcC	60	Female	17+ Graduate Studies	No	No	Lake Hospital	Getting a Transplant Faster	Cannot determine from the information shown.	Why is survival after one year of transplant not better than listed?	Style A	Q31	Pass
460	R_2R9AzdWr77mD5TI	63	Female	17+ Graduate Studies	No	No	Meadow Hospital	1 Year Organ Survival	The 1 year organ survival at Lake Hospital is about the same as national rates.	I don't understand the info in the box at the top of page with the "i" that starts with "For transplant candidates, this measurement..." Not sure what it is trying to say to me.	Style D	Q29	Pass
338	R_28Yc1mFYd9M841C	50	Male	16 Completed Undergraduate degree	No	Yes	Lake Hospital	Getting a Transplant Faster	Lake Hospital has about double the 1 year organ survival compared to Alpine Hospital.	i would like to learn more about the survival rate, is the treatment standard at all facilitates are is one of them doing something non traditional that is showing better than standard results?	Style F	Q29	Pass
195	R_2V2BoVjr6jnbeKL	31	Male	16 Completed Undergraduate degree	No	No	Meadow Hospital	1 Year Organ Survival	About 3 out of 5 patients have a transplanted organ that survives 1 year.	I guess how good the doctors at each hospital are.	Style B	Q28	Pass
262	R_27an73FQE8sCdKx	30	Female	14	No	Yes	Meadow Hospital	1 Year Organ Survival	Cannot determine from the information shown.	I would like to know abut the experience of the doctors.	Style F	Q33	Pass
295	R_3s1kwiD5f2bFDP3	23	Female	12 Completed High School	No	No	Meadow Hospital	1 Year Organ Survival	Cannot determine from the information shown.	I would like to learn more about organ survival	Style A	Q33	Pass
1073	R_3NPSQsWEHbJYqku	41	Female	16 Completed Undergraduate degree	No	Yes	Meadow Hospital	1 Year Organ Survival	About 3 out of 5 patients have a transplanted organ that survives 1 year.	The only other piece of information that would be useful is if there is only 1 master waiting list for the hospitals or if each has their own waiting list.	Style B	Q29	Pass
262	R_1lmBokvcchvSyxx	39	Female	16 Completed Undergraduate degree	No	Yes	Meadow Hospital	1 Year Organ Survival	The 1 year organ survival at Lake Hospital is about the same as national rates.	When the arrows are pointing up, is that truly reflective of the information, or was there no information for that particular aspect of the data?	Style A	Q32	Pass
561	R_2QVBuY2PHAC55X6	36	Female	16 Completed Undergraduate degree	No	Yes	Lake Hospital	Getting a Transplant Faster	About 3 out of 5 patients have a transplanted organ that survives 1 year.	I would like to learn more about the survival rate of those on the waiting list,	Style F	Q28	Pass
193	R_wRAc6PDXcMpDCgh	32	Male	16 Completed Undergraduate degree	No	No	Alpine Hospital	Survival on the Waitlist	Cannot determine from the information shown.	I'd like to see what the waitlist and survival are on meadow and Lake, that data seems incomplete.	Style B	Q31	Pass
305	R_3D0CF5X6aK4BVnm	33	Male	14	No	No	Lake Hospital	No single factor was most important	About 3 out of 5 patients have a transplanted organ that survives 1 year.	how many years lived	Style A	Q29	Pass
233	R_3kBWrzKwxzkJCJu	30	Female	15	No	No	Lake Hospital	No single factor was most important	The 1 year organ survival at Lake Hospital is about the same as national rates.	Survival on waitlist and how that is an objective measurement	Style E	Q32	Pass
215	R_1DYXJ45IQHhjnex	32	Female	15	No	No	Lake Hospital	Getting a Transplant Faster	About 3 out of 5 patients have a transplanted organ that survives 1 year.	I would like to learn more about the transplant procedure.	Style A	Q29	Pass
303	R_3qVdIMRQCwYmauK	49	Male	13	No	Yes	Meadow Hospital	1 Year Organ Survival	Cannot determine from the information shown.	What is the breakdown of the organs&gt; Example 5 hearts, 10 kidneys,	Style F	Q32	Pass
820	R_AzyqjsZJNMqC04V	29	Female	16 Completed Undergraduate degree	No	Yes	Lake Hospital	Getting a Transplant Faster	About 3 out of 5 patients have a transplanted organ that survives 1 year.	I would like to learn more about the "survival on the wait list". For example for lake hospital, does that mean that 3/5 people survive and live to get a transplant while on the waitlist, since it could take several years to find a donor? I would also like clarification on the "organ survival one year" does that mean the amount of patients who's donated organs dont get rejected by their bodies fo…	Style A	Q28	Pass
215	R_DNcQfnV0AW3Zywh	36	Male	13	No	No	Meadow Hospital	1 Year Organ Survival	About 3 out of 5 patients have a transplanted organ that survives 1 year.	Learn more about cost	Style A	Q34	Pass
1934	R_Uaw8Tcc8bNYnGBr	34	Female	16 Completed Undergraduate degree	No	Yes	Lake Hospital	Getting a Transplant Faster	About 3 out of 5 patients have a transplanted organ that survives 1 year.	What type of follow-up care goes into the 1-year survival rate for the patient?	Style A	Q29	Pass
205	R_3O2oMiDrstFG5nP	33	Male	14	No	No	Alpine Hospital	Survival on the Waitlist	Lake Hospital has about double the 1 year organ survival compared to Alpine Hospital.	Would like to know how to get on the transplant list quicker.	Style E	Q33	Pass
186	R_1mq66jlQXzSSyOI	46	Male	17+ Graduate Studies	No	No	Meadow Hospital	1 Year Organ Survival	The 1 year organ survival at Lake Hospital is about the same as national rates.	I would like to talk to some of the hospital staff to obtain more information.	Style A	Q34	Pass
525	R_3CVjNfNUjuubfCy	49	Female	14	No	Yes	Meadow Hospital	1 Year Organ Survival	About 3 out of 5 patients have a transplanted organ that survives 1 year.	I would like to have more information about why the 1 year organ survival rates were so different. Like did the wait time have and effect on these numbers.	Style E	Q33	Pass
336	R_0ro1tqsGUsmt1i9	64	Female	17+ Graduate Studies	No	No	Lake Hospital	Getting a Transplant Faster	Cannot determine from the information shown.	In regard to getting the transplant faster, how many patients did not get a transplant and/or died while waiting for the transplant?	Style B	Q28	Pass
104	R_1QrvKdEYHDwy8zQ	34	Male	16 Completed Undergraduate degree	No	Yes	Meadow Hospital	1 Year Organ Survival	About 3 out of 5 patients have a transplanted organ that survives 1 year.	what is the average wait time to get a transplant at each hospital? Like how many months roughly?	Style A	Q31	Pass
262	R_1JWUdflyKw5tC99	53	Female	13	No	No	Lake Hospital	Getting a Transplant Faster	Lake Hospital has about double the 1 year organ survival compared to Alpine Hospital.	What is the survival rate after a year?	Style C	Q29	Pass
534	R_72tVR9yPXWpOfcZ	57	Male	14	No	No	Lake Hospital	Getting a Transplant Faster	Lake Hospital has about double the 1 year organ survival compared to Alpine Hospital.	It seemed to me that getting the transplant would be the most important factor. I wondered what the light sky blue icons meant.	Style D	Q31	Pass
188	R_3ijXe5kEzQGMSka	27	Female	17+ Graduate Studies	No	Yes	Meadow Hospital	1 Year Organ Survival	Cannot determine from the information shown.	I'm not sure what "Survival on the Waitlist" means.	Style E	Q29	Pass
240	R_2ZHP6g2EEfLZHuP	27	Female	16 Completed Undergraduate degree	No	No	Meadow Hospital	1 Year Organ Survival	Cannot determine from the information shown.	I would like to learn more about how long people were on the waitlist at each hospital	Style D	Q28	Pass
262	R_2EaRUr8FrnVn4d7	51	Female	17+ Graduate Studies	No	Yes	Meadow Hospital	1 Year Organ Survival	About 3 out of 5 patients have a transplanted organ that survives 1 year.	Insurance accepted	Style B	Q33	Pass
763	R_12Q3TDGd0auEwWx	63	Female	16 Completed Undergraduate degree	No	No	Meadow Hospital	1 Year Organ Survival	About 3 out of 5 patients have a transplanted organ that survives 1 year.	i know very little about transplants so i would want to know the whole procedure, every step along the way. also i would like to know everything about what it takes to survive after getting the transplant.	Style E	Q34	Pass
243	R_3NQC94X8ed8judD	27	Female	17+ Graduate Studies	No	Yes	Alpine Hospital	Survival on the Waitlist	The 1 year organ survival at Lake Hospital is about the same as national rates.	no, nothing to say here.	Style D	Q34	Pass
225	R_1prLl7dgrDH3S4c	39	Male	16 Completed Undergraduate degree	No	No	Meadow Hospital	1 Year Organ Survival	Cannot determine from the information shown.	Type of transplant.	Style A	Q31	Pass
219	R_2v84bPWmEIInCrS	39	Female	15	No	Yes	Lake Hospital	No single factor was most important	About 3 out of 5 patients have a transplanted organ that survives 1 year.	I'd like to learn more about the rates of survival after 1 year!	Style A	Q32	Pass
256	R_Zb3DZ4rTGwPaidj	39	Male	16 Completed Undergraduate degree	No	No	Lake Hospital	Getting a Transplant Faster	The 1 year organ survival at Lake Hospital is about the same as national rates.	I'd generally like to know more background about each hospital - for example, if they're known to have higher-than-average outbreaks of MRSA etc..	Style F	Q34	Pass
347	R_2X5SIHU4Ua2fy1C	57	Male	15	No	No	Meadow Hospital	1 Year Organ Survival	Cannot determine from the information shown.	I would want to know the population of the area	Style A	Q31	Pass
441	R_5u7bQjDxxePw1hf	53	Female	16 Completed Undergraduate degree	No	Yes	Meadow Hospital	1 Year Organ Survival	About 3 out of 5 patients have a transplanted organ that survives 1 year.	survival on the wait list	Style A	Q32	Pass
221	R_117TmoiMG6jjdoF	57	Male	16 Completed Undergraduate degree	No	No	Meadow Hospital	1 Year Organ Survival	The 1 year organ survival at Lake Hospital is about the same as national rates.	I would like a comparison of costs for a transplant procedure.	Style A	Q34	Pass
182	R_1on9VmjchyrURCG	37	Female	16 Completed Undergraduate degree	No	No	Lake Hospital	Getting a Transplant Faster	About 3 out of 5 patients have a transplanted organ that survives 1 year.	1 year survival rate is something I would like to learn more about.	Style A	Q32	Pass
326	R_RnloBbR0rvmWveh	34	Female	17+ Graduate Studies	No	No	Alpine Hospital	Getting a Transplant Faster	The 1 year organ survival at Lake Hospital is about the same as national rates.	do other organs fail more than others	Style A	Q33	Pass
635	R_1OMPydSZlZp7QzC	32	Male	16 Completed Undergraduate degree	No	No	Lake Hospital	Getting a Transplant Faster	The 1 year organ survival at Lake Hospital is about the same as national rates.	Tracking patients with transplant at other intervals like 3 and 5 years.	Style F	Q28	Pass
438	R_1o1iBorS8QgtQaJ	24	Female	12 Completed High School	No	No	Lake Hospital	Getting a Transplant Faster	The 1 year organ survival at Lake Hospital is about the same as national rates.	I would like to know more about what "survival on the waitlist" means.	Style A	Q29	Pass
191	R_3Eore9sA4OgN8U0	79	Female	14	Yes	Yes	Lake Hospital	Distance	Cannot determine from the information shown.	I understand it all.	Style E	Q31	Pass
1153	R_3QDcx7NeqY1jQ3V	35	Female	14	No	No	Lake Hospital	No single factor was most important	Cannot determine from the information shown.	The math needs to be more transparent.	Style F	Q32	Pass
242	R_1IXBiQwxyDPQh9x	42	Female	16 Completed Undergraduate degree	No	No	Lake Hospital	Getting a Transplant Faster	Cannot determine from the information shown.	Survival after one year	Style B	Q33	Pass
362	R_1IMjtS6H6FDQGG1	36	Female	16 Completed Undergraduate degree	No	No	Lake Hospital	Getting a Transplant Faster	The 1 year organ survival at Lake Hospital is about the same as national rates.	I do not understand the survival on waitlist column.	Style D	Q28	Pass
3379	R_3iCn8AmQes1EyO9	38	Male	16 Completed Undergraduate degree	No	No	Lake Hospital	Getting a Transplant Faster	Cannot determine from the information shown.	Cost and financing would be the big thing.	Style B	Q34	Pass
134	R_3RyhgMN2qbD0V9t	28	Male	15	No	Yes	Meadow Hospital	1 Year Organ Survival	About 3 out of 5 patients have a transplanted organ that survives 1 year.	I'm not sure how survival on the waitlist would have anything to do with what hospital it is at.	Style B	Q33	Pass
156	R_1QJE1B3rUk0gGB4	37	Male	16 Completed Undergraduate degree	No	No	Lake Hospital	Distance	About 3 out of 5 patients have a transplanted organ that survives 1 year.	survival on the waitlist	Style A	Q29	Pass
332	R_3DwOhjknownF67r	31	Female	16 Completed Undergraduate degree	No	No	Lake Hospital	Getting a Transplant Faster	Cannot determine from the information shown.	I would like to know The approximate length for waiting to do a transplant	Style F	Q29	Pass
393	R_247BfxFtigaPMkn	56	Female	16 Completed Undergraduate degree	No	No	Meadow Hospital	1 Year Organ Survival	Cannot determine from the information shown.	I would want to have much more information; how long the wait is, the number of patients who have a higher survival rate, etc. The information is insufficient to really make a choice; I want statistics and percentages.	Style A	Q34	Pass
112	R_0OphaAbjprAsKg9	43	Male	16 Completed Undergraduate degree	No	No	Lake Hospital	Transplants in a Year	About 3 out of 5 patients have a transplanted organ that survives 1 year.	the number of patients that survived 1 year	Style A	Q28	Pass
116	R_1LUlOcAStd3B7oY	19	Male	14	No	Yes	Lake Hospital	Getting a Transplant Faster	About 3 out of 5 patients have a transplanted organ that survives 1 year.	The quality of doctor	Style D	Q29	Pass
240	R_ZpJaIDh9iNLN6RH	39	Male	17+ Graduate Studies	No	No	Meadow Hospital	1 Year Organ Survival	About 3 out of 5 patients have a transplanted organ that survives 1 year.	I would like more descriptions for the categories - I'm assuming that the waitlist is for this waiting if they survive to transplant. Then I'm not quite sure about the "getting a transplant faster" column. Faster than what? Then I'm assuming 1 year is one year survival after receiving the transplant.	Style A	Q33	Pass
219	R_Z2XztdpnlSv2Fsl	36	Male	16 Completed Undergraduate degree	No	Yes	Meadow Hospital	1 Year Organ Survival	About 3 out of 5 patients have a transplanted organ that survives 1 year.	Does the distance really matter between the hospital? How are certain hospitals getting transplants much faster?	Style F	Q33	Pass
310	R_D75zR8bn7i8NvVv	27	Female	12 Completed High School	No	No	Meadow Hospital	1 Year Organ Survival	Cannot determine from the information shown.	What are the first two hospitals doing differently than the third hospital, which has a great chance of the organ lasting 1 year or more.	Style F	Q34	Pass
235	R_VJsowpW7KSooT29	28	Female	17+ Graduate Studies	No	No	Alpine Hospital	Getting a Transplant Faster	Cannot determine from the information shown.	I would like to know how invasive the surgery would be, if some places have more innovative techniques over other hospitals.	Style A	Q31	Pass
209	R_2B8zkwEhG5j8dNr	22	Female	16 Completed Undergraduate degree	No	No	Lake Hospital	Getting a Transplant Faster	The 1 year organ survival at Lake Hospital is about the same as national rates.	I would like to know more about each hospital's doctors.	Style F	Q32	Pass
369	R_1o1EIhLaNdAWJzu	24	Female	13	No	No	Lake Hospital	Transplants in a Year	About 3 out of 5 patients have a transplanted organ that survives 1 year.	How many survived.	Style A	Q31	Pass
168	R_9Y1oqgeJpX2YulP	36	Male	17+ Graduate Studies	No	No	Meadow Hospital	1 Year Organ Survival	The 1 year organ survival at Lake Hospital is about the same as national rates.	I would like to know more about organ survival	Style D	Q32	Pass
152	R_9Lm8fYvcgwozk6R	20	Female	15	No	Yes	Lake Hospital	Transplants in a Year	About 3 out of 5 patients have a transplanted organ that survives 1 year.	Average wait time	Style A	Q29	Pass
410	R_2X6AxwWng1Glgwk	45	Male	14	No		Lake Hospital	1 Year Organ Survival	Cannot determine from the information shown.	What is the process to get a transplant faster?	Style E	Q33	Pass
414	R_3OiDseZ6uDqAGQl	29	Male	13	No	No	Lake Hospital	Getting a Transplant Faster	The 1 year organ survival at Lake Hospital is about the same as national rates.	I would like to know more about the quality of these hospitals, and if there are any negative reviews that I should know about.	Style A	Q28	Pass
203	R_3fDZAHZi3XtKLkx	31	Female	14	No	No	Alpine Hospital	Survival on the Waitlist	Cannot determine from the information shown.	I understood everything. Transplant receivers/givers experience satisfaction rating.	Style F	Q28	Pass
191	R_2TzayU1NMoEil43	27	Male	14	No	Yes	Alpine Hospital	Getting a Transplant Faster	The 1 year organ survival at Lake Hospital is about the same as national rates.	Gender of donors	Style C	Q33	Pass
225	R_a4zvYhutjnLTpL3	37	Female	14	No	Yes	Meadow Hospital	1 Year Organ Survival	Cannot determine from the information shown.	What happens if the transplant does not survive?	Style F	Q34	Pass
287	R_2R4zK7tFuRlsf9h	40	Female	17+ Graduate Studies	No	No	Meadow Hospital	1 Year Organ Survival	Cannot determine from the information shown.	length of times for waitlist for each hospital	Style A	Q31	Pass
177	R_2S7fqW4WL5INbPQ	21	Male	16 Completed Undergraduate degree	No	No	Lake Hospital	Transplants in a Year	About 3 out of 5 patients have a transplanted organ that survives 1 year.	what exactly does distance mean?	Style B	Q34	Pass
814	R_3inedxhOwIFDoNR	30	Male	16 Completed Undergraduate degree	No	No	Lake Hospital	Getting a Transplant Faster	The 1 year organ survival at Lake Hospital is about the same as national rates.	Don't understand the 1 year organ survival	Style A	Q32	Pass
201	R_3DcC2QK3Adw4Qit	46	Male	17+ Graduate Studies	No	No	Alpine Hospital	Survival on the Waitlist	Cannot determine from the information shown.	I would like to understand the factors that affect the 1 year survival rate.	Style D	Q28	Pass
325	R_3JwuYs5qIsVOrDD	35	Male	17+ Graduate Studies	No	No	Alpine Hospital	Survival on the Waitlist	About 3 out of 5 patients have a transplanted organ that survives 1 year.	maximum time a patient can live after the organ transplant	Style B	Q34	Pass
164	R_21gNp4rlDNNU42C	24	Male	17+ Graduate Studies	No	No	Meadow Hospital	1 Year Organ Survival	Cannot determine from the information shown.	The rating system. Better or worse is not specific enough for me to make an accurate decision.	Style A	Q32	Pass
418	R_DqxuHOtQYkyGawF	58	Female	12 Completed High School	No	No	Meadow Hospital	1 Year Organ Survival	About 3 out of 5 patients have a transplanted organ that survives 1 year.	Average wait time for a transplant.	Style B	Q28	Pass
464	R_1LhZMPVtJFjNaNu	52	Male	17+ Graduate Studies	No	Yes	Lake Hospital	Getting a Transplant Faster	Cannot determine from the information shown.	What does transplant mean?	Style B	Q29	Pass
493	R_sU6gNC4cxg8HH9v	49	Male	14	No	No	Meadow Hospital	1 Year Organ Survival	The 1 year organ survival at Lake Hospital is about the same as national rates.	How does the number of transplants in a year factor in to the stats for waitlist survival and speed of getting a transplant?	Style D	Q32	Pass
394	R_3Pcp3rXOsLPTpro	54	Female	16 Completed Undergraduate degree	No	No	Meadow Hospital	1 Year Organ Survival	About 3 out of 5 patients have a transplanted organ that survives 1 year.	I would like to know more about how patients are selected as a recipient.	Style D	Q29	Pass
423	R_1Ig6FIDVPR5bHZV	34	Female	15	No	No	Lake Hospital	Transplants in a Year	Cannot determine from the information shown.	There are some keys on the map that dont explain what light blue and yellow signify	Style A	Q31	Pass
303	R_2xLSa0z7UQh52Ty	33	Male	16 Completed Undergraduate degree	No	No	Meadow Hospital	1 Year Organ Survival	Lake Hospital has about double the 1 year organ survival compared to Alpine Hospital.	The number of post operative complications along with their success and death rates.	Style A	Q33	Pass
440	R_1IXW3cpD1jcpCyM	40	Female	17+ Graduate Studies	No	Yes	Lake Hospital	No single factor was most important	Cannot determine from the information shown.	What are factors contributing to "survival on Waitlist" and "1 year organ survival"?	Style A	Q28	Pass
2324	R_2wFZSRBjxoZOqmI	34	Male	15	No	No	Meadow Hospital	1 Year Organ Survival	Lake Hospital has about double the 1 year organ survival compared to Alpine Hospital.	none, I do not like to learn about anything at this time	Style E	Q29	Pass
496	R_1cZVZywljnBmNHK	65	Male	12 Completed High School	No	No	Lake Hospital	Transplants in a Year	Cannot determine from the information shown.	I don't really understand the survival on the waitlist feature	Style B	Q31	Pass
367	R_XArsAL7HQ2d2l8t	35	Female	17+ Graduate Studies	No	No	Lake Hospital	Transplants in a Year	About 3 out of 5 patients have a transplanted organ that survives 1 year.	Cost of the surgery	Style E	Q34	Pass
1436	R_10DA0qdQSa86LBi	45	Female	16 Completed Undergraduate degree	No	No	Alpine Hospital	No single factor was most important	The 1 year organ survival at Lake Hospital is about the same as national rates.	I would like to know more about the category survival on the waiting list and how the hospital's role in that is different at different hospitals.	Style A	Q32	Pass
344	R_276V1jf1OtTQzz5	53	Female	13	No	Yes	Lake Hospital	Distance	The 1 year organ survival at Lake Hospital is about the same as national rates.	I would like to be able to do some research on the doctors and staff. So providing names would help me to make a decision.	Style D	Q32	Pass
650	R_3Mfbh0FNifagAbI	48	Female	16 Completed Undergraduate degree	No	No	Lake Hospital	Transplants in a Year	Cannot determine from the information shown.	I would like to know the percentage or exact number of organ transplant survivors that make it to the one year mark. I might use this information to further compare Lake Hospital and Meadow Hospital particularly.	Style A	Q34	Pass
240	R_1qfzrV28w8brSry	38	Female	17+ Graduate Studies	No	No	Lake Hospital	Getting a Transplant Faster	The 1 year organ survival at Lake Hospital is about the same as national rates.	I'd want to know more about what is the expected life of a transplanted organ.	Style B	Q34	Pass
343	R_3M3QrpDVBNaLIWy	40	Male	17+ Graduate Studies	No	No	Lake Hospital	Getting a Transplant Faster	The 1 year organ survival at Lake Hospital is about the same as national rates.	I wasn't sure if the very light blue circles represented "no information", "average", or "much worse". I would certainly want to know this, especially for "1 year organ survival".	Style A	Q31	Pass
524	R_1gG8rrjPtIAe1lO	37	Male	16 Completed Undergraduate degree	No	No	Meadow Hospital	1 Year Organ Survival	The 1 year organ survival at Lake Hospital is about the same as national rates.	Survival beyond one year.	Style F	Q32	Pass
255	R_1OePM8MGfLeDApX	35	Female	12 Completed High School	No	Yes	Lake Hospital	No single factor was most important	Cannot determine from the information shown.	what the numbers are for the statics	Style F	Q33	Pass
437	R_tR7zO8qbaNxOPdf	56	Female	14	No	Yes	Meadow Hospital	1 Year Organ Survival	Lake Hospital has about double the 1 year organ survival compared to Alpine Hospital.	I would like to learn more about 5 year survival rate.	Style E	Q29	Pass
233	R_0O12sAY8Uy7MS3v	31	Female	16 Completed Undergraduate degree	No	Yes	Lake Hospital	Getting a Transplant Faster	About 3 out of 5 patients have a transplanted organ that survives 1 year.	ACTUAL STATISTICS SHOWN INSTEAD OF A WHEEL OF AVERAGE	Style F	Q32	Pass
596	R_2YxHvO91ryt6BC4	44	Male	13	No	No	Lake Hospital	Getting a Transplant Faster	Cannot determine from the information shown.	I don't understand what "...survival after listing" means.	Style B	Q28	Pass
285	R_2DN9R7wKlujdbAn	54	Male	16 Completed Undergraduate degree	No	No	Meadow Hospital	1 Year Organ Survival	About 3 out of 5 patients have a transplanted organ that survives 1 year.	I would like to know how many transplants are successful after 1 year on average throughout the country in a real percentage.	Style E	Q29	Pass
237	R_1GJINOtzKYX4hS4	22	Female	16 Completed Undergraduate degree	No	Yes	Lake Hospital	Getting a Transplant Faster	About 3 out of 5 patients have a transplanted organ that survives 1 year.	I'm not too sure what 1 year organ survival means.	Style A	Q31	Pass
1149	R_4IMo6SbW5URV0LT	25	Male	15	No	Yes	Meadow Hospital	1 Year Organ Survival	The 1 year organ survival at Lake Hospital is about the same as national rates.	I don't understand how much of a difference is between one bar and two bars. I would prefer having actual percentages and/or values instead of vague qualitative bars to mark how the hospitals perform relative to others.	Style F	Q28	Pass
314	R_eIL6pKkhoeEaDIJ	30	Female	16 Completed Undergraduate degree	No	Yes	Lake Hospital	Getting a Transplant Faster	The 1 year organ survival at Lake Hospital is about the same as national rates.	Why is the survival on waitlist at Alpine Hospital much better than average but they are under the national average in the 1 year organ survival category?	Style F	Q34	Pass
457	R_2CCJ7p7gt1zeSC5	60	Female	16 Completed Undergraduate degree	No	No	Meadow Hospital	1 Year Organ Survival	Cannot determine from the information shown.	The symbols with the gray in the circle.	Style A	Q31	Pass
364	R_2q2DK7PXZ2GXgqR	21	Male	17+ Graduate Studies	No	Yes	Alpine Hospital	Transplants in a Year	About 3 out of 5 patients have a transplanted organ that survives 1 year.	transplants is most of person save a life they able to live a good life after this medical treatment	Style E	Q33	Pass
372	R_20Tj11cwWbvHi4q	31	Male	16 Completed Undergraduate degree	No	No	Meadow Hospital	1 Year Organ Survival	About 3 out of 5 patients have a transplanted organ that survives 1 year.	In terms of fast transplant what is that 1 week 1month years?	Style B	Q28	Pass
348	R_3kozagjKLkd0r8h	60	Female	13	No	No	Meadow Hospital	1 Year Organ Survival	Cannot determine from the information shown.	Not quite understanding what survival on waitlist really means. Does it mean that the hospital does better in keeping those people, who are still waiting, alive? And if so, by what means? And why doesn‚Äôt every hospital do that? Also, why do hospitals have different wait times for getting a transplant? Is the hospital better or does the best one put more of a focus on transplants?	Style B	Q32	Pass
433	R_aVnqs3hJ0sDu7rX	36	Female	17+ Graduate Studies	No	No	Lake Hospital	Getting a Transplant Faster	About 3 out of 5 patients have a transplanted organ that survives 1 year.	survival on the waitlist - i understand what it means but just feel it may be a way to word it differently or give a brief definition	Style A	Q29	Pass
144	R_1kTtNV6H4zdjqcn	28	Female	16 Completed Undergraduate degree	No	Yes	Alpine Hospital	Getting a Transplant Faster	Cannot determine from the information shown.	i would like to know the reviews of patients that have used each hospital	Style F	Q31	Pass
418	R_3iEvHajeXWXRib3	50	Male	17+ Graduate Studies	No	No	Meadow Hospital	1 Year Organ Survival	Cannot determine from the information shown.	Side effects of anti rejection drugs. How long a patient must be taking these drugs.	Style D	Q29	Pass
158	R_2RPOPRgMqPErMEQ	36	Male	13	No	No	Lake Hospital	Getting a Transplant Faster	The 1 year organ survival at Lake Hospital is about the same as national rates.	I understood everything	Style C	Q29	Pass
256	R_Q9yHM2SpV2SNdAt	32	Male	12 Completed High School	No	No	Meadow Hospital	1 Year Organ Survival	Lake Hospital has about double the 1 year organ survival compared to Alpine Hospital.	I would like to learn the total life expectancies after organ transplant	Style F	Q32	Pass
284	R_3JrP3oh1u8nJoRd	49	Female	16 Completed Undergraduate degree	No	No	Meadow Hospital	1 Year Organ Survival	Cannot determine from the information shown.	I would want to know about recovery time.	Style E	Q33	Pass
108	R_1NkyQLeqywZ9FOo	62	Female	16 Completed Undergraduate degree	No	No	Meadow Hospital	1 Year Organ Survival	Cannot determine from the information shown.	I think i would like to learn more about organ donation	Style D	Q29	Pass
359	R_1M6DqHNVP69JusW	26	Female	16 Completed Undergraduate degree	No	No	Alpine Hospital	Survival on the Waitlist	The 1 year organ survival at Lake Hospital is about the same as national rates.	I guess I would need to know what type of transplant these people needed. The 17 adults at Alpine maybe needed a less severe organ transplant than the others at other hospitals and that is why they had a better survival rate while waiting.	Style F	Q34	Pass
135	R_1mgC4aTSe8ZJvKe	32	Female	14	No	No	Meadow Hospital	Survival on the Waitlist	Cannot determine from the information shown.	What is the long term survival rate?	Style F	Q32	Pass
555	R_2QRo2Wi8HY0Xkum	25	Male	17+ Graduate Studies	No	No	Meadow Hospital	1 Year Organ Survival	Lake Hospital has about double the 1 year organ survival compared to Alpine Hospital.	I believe I understood everything	Style E	Q31	Pass
309	R_3esMf7IdEjLOk4F	36	Female	17+ Graduate Studies	No	No	Meadow Hospital	1 Year Organ Survival	Cannot determine from the information shown.	How long of a time people are waiting to get an organ, what does it mean to get an organ faster?	Style D	Q28	Pass
299	R_12FtQLPXdyar7T9	50	Female	12 Completed High School	No	No	Lake Hospital	Getting a Transplant Faster	About 3 out of 5 patients have a transplanted organ that survives 1 year.	What factors go into getting a transplant faster	Style F	Q28	Pass
555	R_3emDpja8yMAhi1y	33	Male	16 Completed Undergraduate degree	No	No	Lake Hospital	Transplants in a Year	Lake Hospital has about double the 1 year organ survival compared to Alpine Hospital.	some type of rating representing the health of the individuals prior to the transplant. In other words, is their typical patient dealing with other medical conditions.	Style E	Q32	Pass
867	R_1gewOiB9O7SivY5	32	Female	16 Completed Undergraduate degree	No	No	Lake Hospital	No single factor was most important	About 3 out of 5 patients have a transplanted organ that survives 1 year.	why one had a better wait list survival	Style E	Q28	Pass
628	R_1mIfxsAkKyzxBcK	48	Male	17+ Graduate Studies	No	No	Lake Hospital	Getting a Transplant Faster	Cannot determine from the information shown.	I would like to learn what are the factors involved in the getting a transplant faster heading.	Style E	Q33	Pass
254	R_1mPYsJNuUVImZUy	34	Female	12 Completed High School	No	No	Lake Hospital	Getting a Transplant Faster	About 3 out of 5 patients have a transplanted organ that survives 1 year.	Typical time on the wait list.	Style F	Q34	Pass
490	R_32PedVL1jPbvxm5	45	Female	17+ Graduate Studies	No	No	Lake Hospital	Getting a Transplant Faster	About 3 out of 5 patients have a transplanted organ that survives 1 year.	what does mean one year organ survival?	Style F	Q34	Pass
175	R_11aoAGOlVreFpiw	29	Female	14	No	Yes	Meadow Hospital	1 Year Organ Survival	The 1 year organ survival at Lake Hospital is about the same as national rates.	What was the reason they did not survive past one year and why did the body reject it.	Style E	Q32	Pass
669	R_2QsTqtg7GlU7agE	54	Female	14	No	Yes	Lake Hospital	Getting a Transplant Faster	About 3 out of 5 patients have a transplanted organ that survives 1 year.	How extensive and coordinated is the follow-up care?	Style B	Q33	Pass
188	R_3KvEbEPS2N5pCUH	25	Female	16 Completed Undergraduate degree	No	No	Lake Hospital	Survival on the Waitlist	About 3 out of 5 patients have a transplanted organ that survives 1 year.	How much faster is "getting a transplant faster?"	Style D	Q33	Pass
49	R_2wsqYkAHbGJEA4i	37	Male	12 Completed High School	No	No	Lake Hospital	Survival on the Waitlist	Cannot determine from the information shown.	How long do people live after a transplant?	Style D	Q34	Pass
457	R_2aFG3YRydkQC82h	67	Female	16 Completed Undergraduate degree	No	No	Meadow Hospital	1 Year Organ Survival	Lake Hospital has about double the 1 year organ survival compared to Alpine Hospital.	Quality of life after transplant, medication load, doctor checkups-how many	Style F	Q32	Pass
285	R_PO25OURgYWvxxOp	55	Female	17+ Graduate Studies	No	No	Lake Hospital	Getting a Transplant Faster	About 3 out of 5 patients have a transplanted organ that survives 1 year.	Do the hospitals have different criteria for accepting transplant candidates?	Style B	Q28	Pass
158	R_3QYFGi8XXPRw7Vp	28	Male	16 Completed Undergraduate degree	No	No	Meadow Hospital	No single factor was most important	About 3 out of 5 patients have a transplanted organ that survives 1 year.	I'd like to see more on how long in months the wait list is.	Style A	Q32	Pass
186	R_1FgNZ9qzvNbyCgZ	37	Female	17+ Graduate Studies	No	No	Lake Hospital	Transplants in a Year	About 3 out of 5 patients have a transplanted organ that survives 1 year.	I think I understood things pretty well	Style B	Q34	Pass
356	R_2eX1cfflRf2rBF4	38	Female	14	No	Yes	Meadow Hospital	1 Year Organ Survival	The 1 year organ survival at Lake Hospital is about the same as national rates.	I would like to learn more about survival past the 1 year mark.	Style A	Q31	Pass
290	R_2QA7HE4wPOowd8f	62	Female	13	No	Yes	Meadow Hospital	1 Year Organ Survival	Lake Hospital has about double the 1 year organ survival compared to Alpine Hospital.	what about childrens transplants	Style A	Q33	Pass
282	R_2YmMyr9aFDgQ2pP	26	Female	15	No	No	Lake Hospital	Getting a Transplant Faster	About 3 out of 5 patients have a transplanted organ that survives 1 year.	The information is easy to understand and I can read it clearly.	Style F	Q34	Pass
329	R_2RTUrQHdgtN08i9	28	Female	13	No	No	Meadow Hospital	1 Year Organ Survival	Cannot determine from the information shown.	I would like to read reviews from transplant recipients.	Style D	Q31	Pass
181	R_2rr97BUWHpdCzqH	20	Female	16 Completed Undergraduate degree	No	No	Meadow Hospital	No single factor was most important	Cannot determine from the information shown.	the national average of survival rates for each category	Style A	Q33	Pass
256	R_0ddXHFoCI6OmH4d	61	Female	12 Completed High School	No	Yes	Meadow Hospital	1 Year Organ Survival	The 1 year organ survival at Lake Hospital is about the same as national rates.	I would like to know more about the wait list and how it is made up.	Style B	Q28	Pass
402	R_31KTkrxm6Jv571w		Female	16 Completed Undergraduate degree	No	No	Meadow Hospital	1 Year Organ Survival	About 3 out of 5 patients have a transplanted organ that survives 1 year.	How many people have made it past the one year organ survival ?	Style A	Q34	Pass
339	R_etCLBlzKYOBZDQ5	38	Female	14	No	No	Lake Hospital	Getting a Transplant Faster	The 1 year organ survival at Lake Hospital is about the same as national rates.	I don‚Äôt understand why survival on wait list is important or relevant. Isn‚Äôt that just luck?	Style E	Q32	Pass
458	R_2QnSqbSOBWv4Rnu	32	Female	14	No	No	Lake Hospital	Transplants in a Year	Lake Hospital has about double the 1 year organ survival compared to Alpine Hospital.	the circles are not easy to read	Style E	Q29	Pass
486	R_2QoKovuICfuUlid	37	Male	16 Completed Undergraduate degree	No	No	Lake Hospital	Distance	About 3 out of 5 patients have a transplanted organ that survives 1 year.	Yes, i can understand	Style E	Q33	Pass
359	R_23ZFgDMBij3OPM2	78	Female	17+ Graduate Studies	No	No	Meadow Hospital	1 Year Organ Survival	Cannot determine from the information shown.	I know couples who have donated organs of children that have died. I would like to know more about the transplant procedure.	Style E	Q32	Pass
261	R_3QS5DQVP2ezEOZq	46	Male	14	No	No	Meadow Hospital	1 Year Organ Survival	Lake Hospital has about double the 1 year organ survival compared to Alpine Hospital.	I understand the table	Style A	Q29	Pass
346	R_29phspNcyArfXWr	32	Female	12 Completed High School	No	No	Lake Hospital	Distance	About 3 out of 5 patients have a transplanted organ that survives 1 year.	The transplanted organ's lifespan.	Style C	Q31	Pass
259	R_1FgOD9QOexZnP5j	45	Female	16 Completed Undergraduate degree	No	No	Meadow Hospital	1 Year Organ Survival	About 3 out of 5 patients have a transplanted organ that survives 1 year.	I don't understand why some hospitals are faster getting an organ - doesn't it all depend on where you are on the transplant list?	Style B	Q28	Pass
84	R_2tle0iQRN0gnqUG	30	Male	16 Completed Undergraduate degree	Yes	Yes	Lake Hospital	Transplants in a Year	About 3 out of 5 patients have a transplanted organ that survives 1 year.	Why should survival on the waitlist be different for any hospital?	Style D	Q34	Pass
315	R_32VM8kMxtQZPJwt	34	Female	17+ Graduate Studies	Yes	Yes	Lake Hospital	Getting a Transplant Faster	The 1 year organ survival at Lake Hospital is about the same as national rates.	I would like to know if the doctors are good.	Style E	Q33	Pass
391	R_2xQ1NwwydjeesYR	55	Male	13	No	No	Meadow Hospital	1 Year Organ Survival	Cannot determine from the information shown.	Exactly how many transplant patients survived within one year of surgery out of the 23 at Meadow Hospital etc. In other words, what does each stripe represent in the depicted table?	Style A	Q28	Pass
261	R_1JJgdmGoEHk2414	30	Male	16 Completed Undergraduate degree	No	Yes	Meadow Hospital	1 Year Organ Survival	About 3 out of 5 patients have a transplanted organ that survives 1 year.	I guess other related services like dialysis, or maybe transplant cost.	Style A	Q31	Pass
277	R_1hyeRwJhapktzGW	48	Male	17+ Graduate Studies	No	Yes	Lake Hospital	Getting a Transplant Faster	About 3 out of 5 patients have a transplanted organ that survives 1 year.	Cost of procedures	Style A	Q32	Pass
718	R_1NgJHgP5Z4MjmpZ	30	Female	16 Completed Undergraduate degree	No	No	Meadow Hospital	1 Year Organ Survival	About 3 out of 5 patients have a transplanted organ that survives 1 year.	I would like to know more about what they mean by 1 year organ survival.	Style B	Q29	Pass
299	R_1dLWEhgEzkDDRc7	40	Male	16 Completed Undergraduate degree	No	Yes	Meadow Hospital	1 Year Organ Survival	The 1 year organ survival at Lake Hospital is about the same as national rates.	i'd like to know more about survival on the waitlist	Style D	Q31	Pass
243	R_1g56YfjF7Jj4lzw	20	Female	15	No	No	Lake Hospital	Getting a Transplant Faster	Cannot determine from the information shown.	I would like to know the actual percentages or know the average for hospitals in my area.	Style A	Q33	Pass
192	R_SOix5yqe0fbTIYh	32	Male	16 Completed Undergraduate degree	No	No	Lake Hospital	Getting a Transplant Faster	About 3 out of 5 patients have a transplanted organ that survives 1 year.	1 year organ survival	Style E	Q28	Pass
79	R_UmW6cOMzJvH4bIt	21	Female	12 Completed High School	No	Yes	Lake Hospital	Survival on the Waitlist	About 3 out of 5 patients have a transplanted organ that survives 1 year.	The doctors	Style C	Q32	Pass
277	R_3EtcOdkv0rodB23	54	Male	16 Completed Undergraduate degree	No	No	Meadow Hospital	1 Year Organ Survival	The 1 year organ survival at Lake Hospital is about the same as national rates.	Getting a Transplant Faster	Style A	Q34	Pass
397	R_xfrUib6wACDIzmN	31	Male	12 Completed High School	No	No	Meadow Hospital	1 Year Organ Survival	About 3 out of 5 patients have a transplanted organ that survives 1 year.	Everything seemed pretty straight forward.	Style A	Q32	Pass
273	R_XYXlJ8kHhnIOys1	21	Female	15	No	Yes	Meadow Hospital	1 Year Organ Survival	About 3 out of 5 patients have a transplanted organ that survives 1 year.	I would like to know more about what "survival on the waitlist" means.	Style A	Q28	Pass
200	R_3My6TDhqdGaLnuN	30	Female	15	No	No	Lake Hospital	Distance	Lake Hospital has about double the 1 year organ survival compared to Alpine Hospital.	Organ survival would be interesting to learn more about	Style D	Q33	Pass
418	R_yUxTvH7uYJFhJ17	33	Female	17+ Graduate Studies	No	No	Lake Hospital	Getting a Transplant Faster	Cannot determine from the information shown.	These stats are helpful, but I would like to learn more about the patients' experiences at each institution.	Style D	Q34	Pass
134	R_2CrGyLfo04D70j2	36	Male	16 Completed Undergraduate degree	No	Yes	Lake Hospital	Distance	Lake Hospital has about double the 1 year organ survival compared to Alpine Hospital.	The cost of this and what that may be.	Style D	Q32	Pass
512	R_2Cvpk8iaIEyeP6h	51	Male	14	No	No	Lake Hospital	Getting a Transplant Faster	Cannot determine from the information shown.	How many died waiting for a transplant	Style F	Q33	Pass
306	R_3J4Tv2Pjct9PwMy	27	Male	17+ Graduate Studies	No	No	Lake Hospital	No single factor was most important	Cannot determine from the information shown.	I don't know what 1 year organ survival means, although I assume it means survival of the organ after the transplant. I would like to know if these statistics involve the competency of the doctors or other factors surrounding the transplant.	Style D	Q29	Pass
153	R_24ut9rzTgmwR8IW	33	Male	17+ Graduate Studies	No	No	Lake Hospital	Getting a Transplant Faster	About 3 out of 5 patients have a transplanted organ that survives 1 year.	I understood the information that was presented	Style F	Q34	Pass
262	R_2RXp8TEIsDZ83aj	46	Female	12 Completed High School	No	No	Lake Hospital	Getting a Transplant Faster	Cannot determine from the information shown.	survival on waitlist	Style C	Q33	Pass
605	R_BPb7krXOF9Cd88V	40	Female	16 Completed Undergraduate degree	No	No	Lake Hospital	No single factor was most important	The 1 year organ survival at Lake Hospital is about the same as national rates.	I would like to know what the failure rates were. Just because something is better or worse than the national average probably doesn't mean much (for such small numbers, it could be the difference of one or two patients.	Style D	Q31	Pass
588	R_2X0uISP7AjGGLUZ	30	Female	14	No	Yes	Lake Hospital	Getting a Transplant Faster	The 1 year organ survival at Lake Hospital is about the same as national rates.	I would want to know the average wait time to get the specific organ I would be waiting for at each hospital.	Style A	Q32	Pass
543	R_1eXHvVUq2pp8R4X	56	Female	14	No	Yes	Meadow Hospital	1 Year Organ Survival	About 3 out of 5 patients have a transplanted organ that survives 1 year.	I would like to know exact numbers and previous years results.	Style A	Q29	Pass
213	R_3CTz5xZiqMxKM4g	66	Male	17+ Graduate Studies	No	No	Meadow Hospital	1 Year Organ Survival	About 3 out of 5 patients have a transplanted organ that survives 1 year.	actual wait time	Style D	Q33	Pass
290	R_1nOc1S4LujRL1dB	45	Female	12 Completed High School	No	No	Meadow Hospital	No single factor was most important	Lake Hospital has about double the 1 year organ survival compared to Alpine Hospital.	Survival on the waitlist	Style A	Q29	Pass
316	R_3HFkiBa9noHnSg1	34	Female	16 Completed Undergraduate degree	No	No	Lake Hospital	Getting a Transplant Faster	Cannot determine from the information shown.	i'm not sure what each purple block is supposed to represent. I understand it leans towards better or worse, but by how much? how many cases? or is it just a gradient?	Style E	Q28	Pass
423	R_25XvHoY3Yife1ma	47	Female	13	No	Yes	Lake Hospital	Getting a Transplant Faster	Cannot determine from the information shown.	Number of deaths after successful transplant.	Style B	Q31	Pass
229	R_9ogkcKMVfHDAA2B	24	Female	15	No	No	Lake Hospital	Getting a Transplant Faster	About 3 out of 5 patients have a transplanted organ that survives 1 year.	All of it makes sense.	Style F	Q29	Pass
227	R_1hWgNrU9xEZqe1u	44	Female	14	No	No	Lake Hospital	Getting a Transplant Faster	About 3 out of 5 patients have a transplanted organ that survives 1 year.	I would like to know where these hospitals stand statistically with other hospitals in the country	Style A	Q31	Pass
460	R_6KEUwTBtsjVU1H3	30	Female	14	No	Yes	Meadow Hospital	1 Year Organ Survival	About 3 out of 5 patients have a transplanted organ that survives 1 year.	I understand everything	Style E	Q28	Pass
283	R_1OGBvc4mMJNSCJm	40	Male	16 Completed Undergraduate degree	No	Yes	Lake Hospital	Getting a Transplant Faster	The 1 year organ survival at Lake Hospital is about the same as national rates.	I'm not sure what survival on the wait list meant. Does that mean how likely it is to die on the wait list?	Style A	Q32	Pass
451	R_1M4nGW9d8rf3kdU	29	Male	16 Completed Undergraduate degree	No	No	Meadow Hospital	1 Year Organ Survival	The 1 year organ survival at Lake Hospital is about the same as national rates.	How long is the wait on average?	Style B	Q34	Pass
225	R_XH5jptfhiAS1oSl	30	Male	17+ Graduate Studies	No	No	Meadow Hospital	1 Year Organ Survival	Cannot determine from the information shown.	I wish I had more data. Seems like pieces of the chart are missing.	Style A	Q31	Pass
141	R_3GfCyjm3MbfxFjL	20	Female	15	No	No	Lake Hospital	Distance	Cannot determine from the information shown.	survival likelihood	Style A	Q31	Pass
146	R_2EbYKUaExUjqckv	43	Female	17+ Graduate Studies	No	No	Meadow Hospital	1 Year Organ Survival	Lake Hospital has about double the 1 year organ survival compared to Alpine Hospital.	I want to know about longer survival.	Style D	Q32	Pass
650	R_1jSTxeUIUma0bNv	46	Female	13	No	No	Lake Hospital	Getting a Transplant Faster	The 1 year organ survival at Lake Hospital is about the same as national rates.	I'd like to know the average time spent waiting.	Style A	Q32	Pass
203	R_2CdoUCsMSPMEldi	42	Male	14	No	Yes	Alpine Hospital	Transplants in a Year	About 3 out of 5 patients have a transplanted organ that survives 1 year.	where organ came from	Style A	Q28	Pass
326	R_2WMBDOGtLc82u4M	37	Female	16 Completed Undergraduate degree	No	No	Lake Hospital	Getting a Transplant Faster	About 3 out of 5 patients have a transplanted organ that survives 1 year.	All's well	Style F	Q28	Pass
279	R_sofV2lvePiQk5G1	36	Female	14	No	Yes	Meadow Hospital	1 Year Organ Survival	About 3 out of 5 patients have a transplanted organ that survives 1 year.	How urgent is it that I need a transplant?	Style A	Q29	Pass
139	R_24BNeTGRA6VgWk6	28	Male	12 Completed High School	No	No	Lake Hospital	Getting a Transplant Faster	About 3 out of 5 patients have a transplanted organ that survives 1 year.	survival on the waitlist	Style A	Q34	Pass
146	R_20U8cRyxIIQdnul	28	Male	16 Completed Undergraduate degree	Yes	Yes	Alpine Hospital	Transplants in a Year	The 1 year organ survival at Lake Hospital is about the same as national rates.	no thanks for you	Style C	Q31	Pass
226	R_1jvwmNclQBgqEtG	44	Male	14	No	Yes	Meadow Hospital	1 Year Organ Survival	Cannot determine from the information shown.	How many people are on the wait list?	Style F	Q29	Pass
714	R_1gpDV3T78ftRTaa	51	Female	17+ Graduate Studies	No	No	Meadow Hospital	1 Year Organ Survival	About 3 out of 5 patients have a transplanted organ that survives 1 year.	According to the data, getting an organ faster reduces the probability of the organ being a success for one year. Does this mean that in order to make a match they take risks with compatibility?	Style A	Q29	Pass
236	R_3gXHri596NYIf0h	57	Female	14	No	No	Meadow Hospital	1 Year Organ Survival	Lake Hospital has about double the 1 year organ survival compared to Alpine Hospital.	How long is the average person on the wait list?	Style E	Q31	Pass
288	R_3mmkcJJOPtX0Pi1	31	Female	17+ Graduate Studies	No	No	Lake Hospital	Getting a Transplant Faster	Cannot determine from the information shown.	What goes into calculating survival on the waiting list.	Style D	Q28	Pass
2930	R_1DCI1PIxGGfkmho	32	Female	14	Yes	Yes	Lake Hospital	Transplants in a Year	About 3 out of 5 patients have a transplanted organ that survives 1 year.	I would like to learn more about the survival rate.	Style F	Q28	Pass
604	R_3ps99KcljLbXHBe	30	Female	16 Completed Undergraduate degree	No	Yes	Alpine Hospital	Survival on the Waitlist	Lake Hospital has about double the 1 year organ survival compared to Alpine Hospital.	What are the percentages of children on the waiting lists.?	Style A	Q33	Pass
878	R_1NkpZhTC8BtjoAU	28	Male	16 Completed Undergraduate degree	No	Yes	Alpine Hospital	Survival on the Waitlist	Cannot determine from the information shown.	Make decision i like to learn more about organ transplant.i like to know about what are the organs transplant in hospital.I need more details about the organ transplant hospitals.	Style C	Q33	Pass
282	R_2V9fSh7zbGc488w	30	Female	12 Completed High School	No	No	Alpine Hospital	Survival on the Waitlist	About 3 out of 5 patients have a transplanted organ that survives 1 year.	more about transplants survival	Style C	Q31	Pass
111	R_2TXJKh9LZqIbjQc	38	Male	17+ Graduate Studies	No	No	Alpine Hospital	No single factor was most important		None of the above	Style D	Q33	Pass
519	R_1Kp82vVMr88HgdD	59	Female	17+ Graduate Studies	No	No	Lake Hospital	Getting a Transplant Faster	Cannot determine from the information shown.	The factors affecting post transplant survival would help. I would be good to know the types of transplants done at each hospital, the level of severity of conditions at the time of transplant, etc.	Style D	Q28	Pass
219	R_2wboIiT6MVu4bxD	23	Female	15	No	No	Meadow Hospital	1 Year Organ Survival	The 1 year organ survival at Lake Hospital is about the same as national rates.	Longer lengths of time for survival measurements	Style A	Q28	Pass
995	R_2y8HzqxYJPpWIvL	26	Female	13	No	No	Lake Hospital	No single factor was most important	Cannot determine from the information shown.	I would love too know the different between all of these places.	Style E	Q33	Pass
330	R_29spVPGIPMmrSRI	22	Female	16 Completed Undergraduate degree	No	Yes	Lake Hospital	Transplants in a Year	About 3 out of 5 patients have a transplanted organ that survives 1 year.	I do not quite understand the graphics for "survival on the waitlist," "getting a transplant faster," and "1 year organ survival."	Style E	Q34	Pass
810	R_2ZJ5rtoFuGRPI0z	49	Male	16 Completed Undergraduate degree	No	No	Lake Hospital	Getting a Transplant Faster	Lake Hospital has about double the 1 year organ survival compared to Alpine Hospital.	What survival on the waitlist entails as far as time on the list being a factor.	Style C	Q32	Pass
349	R_1M0z9KNe0yCzgqP	28	Male	12 Completed High School	No	Yes	Lake Hospital	Distance	Cannot determine from the information shown.	I don't quite understand what getting organ faster means. Does it mean you get it faster or your survival rate is better with that hospital if you get it faster? It's also confusing about what the acutal national rate is, and the bubble being full while less morbid doesn't provide any good data.	Style A	Q29	Pass
191	R_2zpUhxmZM3gDpna	29	Female	16 Completed Undergraduate degree	No	No	Meadow Hospital	1 Year Organ Survival	Cannot determine from the information shown.	wait list survival time, and why you can't transer to different hospitals for the best in every area.	Style F	Q34	Pass
138	R_D7ziR81IIbQENoJ	23	Female	16 Completed Undergraduate degree	No	No	Meadow Hospital	1 Year Organ Survival	About 3 out of 5 patients have a transplanted organ that survives 1 year.	i would rather see percentages	Style A	Q29	Pass
242	R_22WDwrppMVFzIsJ	32	Female	17+ Graduate Studies	No	Yes	Meadow Hospital	1 Year Organ Survival	About 3 out of 5 patients have a transplanted organ that survives 1 year.	If getting a transplant faster is the greatest indicator of survival, why did a hospital with longer wait times have a greater survival rate?	Style A	Q33	Pass
154	R_yI21STJk3rNMapX	23	Female	12 Completed High School	No	Yes	Lake Hospital	Distance	Lake Hospital has about double the 1 year organ survival compared to Alpine Hospital.	Organ types	Style A	Q32	Pass
510	R_3HM6TCzlAiSDRkT	35	Male	17+ Graduate Studies	No	No	Lake Hospital	Getting a Transplant Faster	The 1 year organ survival at Lake Hospital is about the same as national rates.	I'd be interested in a more precise display of 1 year organ survival, and for that matter what exactly that means (does it mean the organ failed in those not qualifying, or the person died, or something else?) Meadow Hospital seems to have some foundation that might make it somewhat comparable to Lake Hospital, especially given the small sample sizes perhaps having bearing. Also wonder if cost or…	Style E	Q32	Pass
321	R_6W1NB1l3bqlqG9b	30	Male	16 Completed Undergraduate degree	No	No	Lake Hospital	Getting a Transplant Faster	About 3 out of 5 patients have a transplanted organ that survives 1 year.	The colored circles were kind of confusing because they were different colors, but not all colors were represented on the key.	Style F	Q31	Pass
235	R_1irLxxKE421GdQg	24	Female	14	No	No	Meadow Hospital	1 Year Organ Survival	About 3 out of 5 patients have a transplanted organ that survives 1 year.	this was really easy to follow and I didn't have any trouble understanding.	Style F	Q28	Pass
394	R_3fNX6VZCteE0Sfb	42	Female	16 Completed Undergraduate degree	No	Yes	Alpine Hospital	Survival on the Waitlist	About 3 out of 5 patients have a transplanted organ that survives 1 year.	Post 1 year organ survival rates	Style A	Q29	Pass
224	R_3JzqGiXMd4ZR144	31	Male	17+ Graduate Studies	No	No	Lake Hospital	Getting a Transplant Faster	Cannot determine from the information shown.	Would like to learn about the 1 year organ survival.	Style A	Q34	Pass
168	R_9slfV6CdDEFbyql	21	Female	16 Completed Undergraduate degree	No	No	Meadow Hospital	1 Year Organ Survival	The 1 year organ survival at Lake Hospital is about the same as national rates.	I would like to know the source of information.	Style B	Q34	Pass
612	R_O0zybsZq0tR4PJv	30	Male	14	No	No	Meadow Hospital	1 Year Organ Survival	Cannot determine from the information shown.	I would want to know more information about average time it takes to get a transplant. Also would like to survival for periods longer than 1 year, like 5 and 10 year. I would prefer actual numerical data in addition to the small graphs shown above.	Style A	Q29	Pass
225	R_2eQDDbFH8NgqMPd	31	Male	16 Completed Undergraduate degree	No	No	Alpine Hospital	Survival on the Waitlist	About 3 out of 5 patients have a transplanted organ that survives 1 year.	Size of hospital and how nice and friendly the staff is.	Style A	Q33	Pass
284	R_3KuRb4oC4Cl1t6l	27	Female	17+ Graduate Studies	No	No	Lake Hospital	Getting a Transplant Faster	About 3 out of 5 patients have a transplanted organ that survives 1 year.	It would be helpful to know any factors that influence 1 year organ survival, in order to make sure the proper steps are taken for the transplant to survive.	Style A	Q28	Pass
256	R_SDdXbp7cZ7h1gIh	21	Female	14	No	Yes	Lake Hospital	Getting a Transplant Faster	About 3 out of 5 patients have a transplanted organ that survives 1 year.	i would like to learn more about what survival on the wait list means, because i do not fully understand it.	Style E	Q34	Pass
240	R_3pcfLJZjOZwmpFE	31	Female	12 Completed High School	No	No	Alpine Hospital	Getting a Transplant Faster	About 3 out of 5 patients have a transplanted organ that survives 1 year.	How well do they take care of their patients.	Style B	Q28	Pass
309	R_1gSzIkBM6f5MGE8	50	Male	15	No	No	Lake Hospital	1 Year Organ Survival	Lake Hospital has about double the 1 year organ survival compared to Alpine Hospital.	all is clear	Style A	Q31	Pass
171	R_D1oxD1vp51lqmEV	33	Male	16 Completed Undergraduate degree	No	No	Lake Hospital	Getting a Transplant Faster	About 3 out of 5 patients have a transplanted organ that survives 1 year.	Is survival on the wait list based on what the hospital does to help you	Style F	Q29	Pass
281	R_3QPelhgslgwyKVh	40	Female	13	No	Yes	Lake Hospital	Getting a Transplant Faster	Cannot determine from the information shown.	survival on the waitlist	Style F	Q29	Pass
250	R_2a8OV1eDIxXd9hf	25	Female	16 Completed Undergraduate degree	No	Yes	Meadow Hospital	1 Year Organ Survival	About 3 out of 5 patients have a transplanted organ that survives 1 year.	Where the organ would be coming from	Style A	Q33	Pass
529	R_TtFoweS4pdtcFYB	49	Female	17+ Graduate Studies	No	No	Lake Hospital	No single factor was most important	Cannot determine from the information shown.	I understand everything (I have a medical education background) -- I chose Lake Hospital because of the three, it looked like the best of all the averages (of a terrible situation) -- the combination of a large number of people transplanted (a lot of experience), a reasonably good survival on the waitlist, but the fastest time to receive an organ. The factors in "surviving after a year" are _so_ …	Style D	Q32	Pass
266	R_u4CW2hXainBaVIR	36	Female	17+ Graduate Studies	No	No	Lake Hospital	Getting a Transplant Faster	Cannot determine from the information shown.	about the survvival	Style B	Q34	Pass
186	R_DTBq4Ek5fzsTVHH	51	Male	17+ Graduate Studies	No	No	Alpine Hospital	No single factor was most important	Cannot determine from the information shown.	I liked the good levels of each category.	Style E	Q31	Pass
232	R_1irEyx2rFSFd1gm	30	Male	16 Completed Undergraduate degree	No	Yes	Lake Hospital	Getting a Transplant Faster	The 1 year organ survival at Lake Hospital is about the same as national rates.	1 year survival, means after the transplant?	Style A	Q32	Pass
399	R_T8itEecIwWJ7Yl3	41	Female	16 Completed Undergraduate degree	No	No	Meadow Hospital	1 Year Organ Survival	The 1 year organ survival at Lake Hospital is about the same as national rates.	What is the average time that a patient would remain on the waitlist to receive a transplant?	Style F	Q32	Pass
306	R_3L6xUUT0fogzI1F	43	Female	16 Completed Undergraduate degree	No	No	Lake Hospital	No single factor was most important	Cannot determine from the information shown.	I'd like to know more about post-op followup procedures at each hospital.	Style A	Q31	Pass
346	R_Xh9CXxpLXboWmuR	43	Female	16 Completed Undergraduate degree	No	No	Meadow Hospital	1 Year Organ Survival	The 1 year organ survival at Lake Hospital is about the same as national rates.	I would like to know long term survival rates.	Style B	Q28	Pass
284	R_124IMLCt0T27qDa	55	Male	16 Completed Undergraduate degree	No	No	Lake Hospital	1 Year Organ Survival	Cannot determine from the information shown.	Need to understand more about survival on the waitlist	Style E	Q28	Pass
233	R_1r9pppR5CF3xuxw	52	Male	17+ Graduate Studies	No	Yes	Meadow Hospital	1 Year Organ Survival	About 3 out of 5 patients have a transplanted organ that survives 1 year.	Why does one hospital get you a transplant faster than one only 35 miles away?	Style C	Q33	Pass
241	R_reBtlbQmP3WALQJ	34	Male	17+ Graduate Studies	No	Yes	Meadow Hospital	1 Year Organ Survival	Lake Hospital has about double the 1 year organ survival compared to Alpine Hospital.	The number of procedures done	Style B	Q29	Pass
102	R_2VxSVWoQQxc7nvm	50	Female	15	No	No	Meadow Hospital	No single factor was most important	About 3 out of 5 patients have a transplanted organ that survives 1 year.	I considered all of the factors, you should've had a button for that. The meadow hospital is pretty high and everything.	Style B	Q29	Pass
522	R_3POgBY1doRUmfxE	22	Female	14	No	No	Lake Hospital	Getting a Transplant Faster	Cannot determine from the information shown.	Would like to know the cost of the procedure at each hospital.	Style D	Q34	Pass
235	R_129cBLMpoqBRxqE	33	Male	16 Completed Undergraduate degree	No	No	Lake Hospital	Getting a Transplant Faster	Cannot determine from the information shown.	average time it takes to receive organ. How organ transplant wait times, success rates differ amongst the organs	Style A	Q33	Pass
228	R_2y0YuvaRDnsrnC0	31	Female	17+ Graduate Studies	No	No	Lake Hospital	Survival on the Waitlist	The 1 year organ survival at Lake Hospital is about the same as national rates.	Is the hospital doing all kind of transplants?	Style E	Q32	Pass
766	R_2gAtP8hkgaZwK4x	28	Male	13	No	Yes	Lake Hospital	1 Year Organ Survival	Cannot determine from the information shown.	I understood everything - however, it would be good to see "quality of patient care" as well - like, how they're treated as a person, not just medically.	Style F	Q33	Pass
159	R_1r1aleT7SIRpFNJ	25	Female	12 Completed High School	No	No	Meadow Hospital	1 Year Organ Survival	About 3 out of 5 patients have a transplanted organ that survives 1 year.	I would like to learn about the resources each provide for family members.	Style B	Q29	Pass
126	R_2S9t2yKKp3hSJT5	73	Male	14	No	No	Meadow Hospital	1 Year Organ Survival	Lake Hospital has about double the 1 year organ survival compared to Alpine Hospital.	I think this provides all the information I would want.	Style B	Q33	Pass
636	R_QcBKEisMXwTxjZD	29	Male	14	No	Yes	Meadow Hospital	1 Year Organ Survival	Lake Hospital has about double the 1 year organ survival compared to Alpine Hospital.	I would like to learn about success rate of operations	Style F	Q31	Pass
129	R_32Me5pgk4Nk2kx6	32	Female	17+ Graduate Studies	No	Yes	Meadow Hospital	1 Year Organ Survival	Lake Hospital has about double the 1 year organ survival compared to Alpine Hospital.	Combined success rate for physicians	Style B	Q31	Pass
349	R_2XpO03d0w0MFmgO	36	Male	17+ Graduate Studies	Yes	Yes	Lake Hospital	1 Year Organ Survival	Cannot determine from the information shown.	Instead of giving information through graphs give numbers which will be more helpful	Style E	Q28	Pass
234	R_O2oataSRoAdIdA5	25	Male	16 Completed Undergraduate degree	No	No	Meadow Hospital	1 Year Organ Survival	About 3 out of 5 patients have a transplanted organ that survives 1 year.	How some hospitals are able to get transplants faster	Style A	Q33	Pass
373	R_ugl0nlRfL8v2AUx	36	Female	17+ Graduate Studies	No	No	Lake Hospital	Getting a Transplant Faster	About 3 out of 5 patients have a transplanted organ that survives 1 year.	What organs are these numbers based on? Do some organ transplants have different averages?	Style A	Q34	Pass
356	R_1GBbs9f1IijLT8Z	19	Male	13	No	Yes	Lake Hospital	No single factor was most important	Lake Hospital has about double the 1 year organ survival compared to Alpine Hospital.	Perhaps patient satisfaction post-operation would make a decision easier to make.	Style C	Q32	Pass
155	R_3CT4yrliVZgctRR	29	Male	17+ Graduate Studies	No	Yes	Meadow Hospital	1 Year Organ Survival	The 1 year organ survival at Lake Hospital is about the same as national rates.	I would want to know how Alpine can keep patients healthy on such a long transplant list but why they struggle afterward.	Style A	Q34	Pass
419	R_3fO8hF8ldgRMCK8	54	Male	12 Completed High School	No	No	Alpine Hospital	1 Year Organ Survival	About 3 out of 5 patients have a transplanted organ that survives 1 year.	Time average on wait list	Style F	Q34	Pass
110	R_3G9CPletUcrwNfc	32	Female	17+ Graduate Studies	No	No	Meadow Hospital	1 Year Organ Survival	Cannot determine from the information shown.	Understood everything	Style E	Q31	Pass
456	R_1E57H72cI0MMsgV	54	Female	14	No	No	Meadow Hospital	1 Year Organ Survival	Lake Hospital has about double the 1 year organ survival compared to Alpine Hospital.	I would like to read "reviews" or stories about the transplant patients. Either from survivors, or a family member.	Style E	Q31	Pass
237	R_Z4SlEJbAeqXasud	32	Female	17+ Graduate Studies	No	No	Meadow Hospital	1 Year Organ Survival	Cannot determine from the information shown.	Why the organ survival rates would differ so greatly between hospitals	Style B	Q28	Pass
445	R_3dZhylsfqzKX2BW	52	Female	16 Completed Undergraduate degree	No	Yes	Meadow Hospital	No single factor was most important	About 3 out of 5 patients have a transplanted organ that survives 1 year.	I would want much more details about the specific organs, because that would be relevant. I would always want more details, like that of what a doctor or clinician would have.	Style A	Q29	Pass
410	R_2xERlkpeRDxycHo	33	Female	16 Completed Undergraduate degree	No	No	Lake Hospital	No single factor was most important	About 3 out of 5 patients have a transplanted organ that survives 1 year.	Not fully sure what is meant by servival on the wait list.	Style C	Q28	Pass
248	R_22EUGJn0Q8XQi4R	52	Female	16 Completed Undergraduate degree	No	No	Meadow Hospital	1 Year Organ Survival	About 3 out of 5 patients have a transplanted organ that survives 1 year.	Surprised by how much difference in one-year survival rate there was.	Style A	Q29	Pass
343	R_120c0ohjeV7bD8P	36	Female	16 Completed Undergraduate degree	No	No	Lake Hospital	No single factor was most important	Cannot determine from the information shown.	Everything was clear to understand. I'd like to know more about the 1 year organ survival and the factors that attribute to those figures.	Style D	Q32	Pass
287	R_2tKJv4Sr4i0mols	49	Female	12 Completed High School	No	No	Alpine Hospital	No single factor was most important	Cannot determine from the information shown.	I took all factors listed into consideration.	Style A	Q31	Pass
237	R_3MxHSKNcbc9ePHg	26	Female	16 Completed Undergraduate degree	No	Yes	Lake Hospital	Getting a Transplant Faster	About 3 out of 5 patients have a transplanted organ that survives 1 year.	I don't understand 1 year organ survival. Does that mean the organ survived or the person?	Style A	Q34	Pass
210	R_1exeFGYlaQXYQZz	41	Male	12 Completed High School	No	No	Meadow Hospital	1 Year Organ Survival	Cannot determine from the information shown.	I don't understand why we don't use animals for transplants or stem cell research. If it benefits someone to do research in this area why do we not do it?	Style F	Q33	Pass
337	R_bOSRL6WWfTByoZr	54	Female	17+ Graduate Studies	No	No	Meadow Hospital	No single factor was most important	About 3 out of 5 patients have a transplanted organ that survives 1 year.	Breakdown of which organs were transplanted	Style E	Q28	Pass
253	R_31ylWxm5z42ILcU	41	Male	16 Completed Undergraduate degree	No	Yes	Meadow Hospital	1 Year Organ Survival	The 1 year organ survival at Lake Hospital is about the same as national rates.	I dont understand what survival on the waitlist is for a organ transplant.	Style A	Q32	Pass
151	R_3sbr47jUBAoSPRO	34	Female	14	No	No	Alpine Hospital	Survival on the Waitlist	About 3 out of 5 patients have a transplanted organ that survives 1 year.	If you know you'll survive while being on the wait list then its ok to wait longer	Style D	Q33	Pass
218	R_5b6Z5MIGMHwZ1zH	53	Male	16 Completed Undergraduate degree	No	No	Meadow Hospital	1 Year Organ Survival	About 3 out of 5 patients have a transplanted organ that survives 1 year.	type of transplants in a year.	Style E	Q34	Pass
169	R_wRHNipZ10kett85	33	Female	13	No	No	Alpine Hospital	Survival on the Waitlist	The 1 year organ survival at Lake Hospital is about the same as national rates.	About living organ donors	Style C	Q28	Pass
345	R_3NO2LTOE8miFpaG	51	Female	15	No	Yes	Lake Hospital	Getting a Transplant Faster	Cannot determine from the information shown.	i would like to know the complication rate for transplant surgeries	Style D	Q29	Pass
165	R_vHT2YDJfkMkJxv3	20	Female	14		No	Lake Hospital	No single factor was most important	The 1 year organ survival at Lake Hospital is about the same as national rates.	Medical experience	Style A	Q31	Pass
158	R_3fGAfK1J3iBesbV	33	Male	16 Completed Undergraduate degree	No	No	Meadow Hospital	1 Year Organ Survival	Cannot determine from the information shown.	I would like to know more about the ratings numbers and how they are specifically calculated	Style F	Q34	Pass
284	R_3EK1EfbRwyfBr7X	48	Male	16 Completed Undergraduate degree	No	No	Alpine Hospital	Survival on the Waitlist	Lake Hospital has about double the 1 year organ survival compared to Alpine Hospital.	Alpine Hospital is more survival on wait list. the transplant is faster than others.	Style A	Q29	Pass
239	R_31GK6KMdxXPm3bN	29	Female	16 Completed Undergraduate degree	No	Yes	Meadow Hospital	1 Year Organ Survival	About 3 out of 5 patients have a transplanted organ that survives 1 year.	more on the survival chances	Style D	Q34	Pass
293	R_245WtUqfxKcMLmZ	58	Female	16 Completed Undergraduate degree	No	No	Lake Hospital	Getting a Transplant Faster	Cannot determine from the information shown.	I would like to learn more about the credentials of the surgeons at each hospital.	Style B	Q33	Pass
240	R_6hSgXQqMhl26vm1	54	Male	12 Completed High School	No	Yes	Meadow Hospital	1 Year Organ Survival	Cannot determine from the information shown.	What are the odds of survival after a transplant?	Style A	Q32	Pass
429	R_1Nw9y37czzfGsVK	47	Female	17+ Graduate Studies	No	Yes	Meadow Hospital	1 Year Organ Survival	Cannot determine from the information shown.	Variables in differences of one year organ survival rates.	Style B	Q34	Pass
375	R_1cYpG5dE2V9U9lz	30	Female	14	No	No	Lake Hospital	1 Year Organ Survival	Cannot determine from the information shown.	the things I do not understand about the image above is that some of the circles are hard to understand. they seem to be in a dull color so does that mean that they do not count and its neutral. my answer is based on the fact that its considered neutral.	Style A	Q31	Pass
416	R_1oGZOepkU8XHPMR	30	Female	12 Completed High School	No	Yes	Lake Hospital	Getting a Transplant Faster	About 3 out of 5 patients have a transplanted organ that survives 1 year.	PICK BRIGHTER COLORS FOR THE GRAPH SO THE INFORMATION STANDS OUT AND IS MORE VISABLE.	Style F	Q28	Pass
1101	R_3qpURXdqcltgFdb	52	Female	14	No	No	Meadow Hospital	1 Year Organ Survival	About 3 out of 5 patients have a transplanted organ that survives 1 year.	I am assuming "1 Year Organ Survival" means that patients body accepted better the organ transplanted, hence a better result, on the long term after the transplant. If I was a patient, i would like to understand better what that is and also what exactly means "Survival on the Waitlist".	Style A	Q33	Pass
443	R_2BxQChTv32NxKWB	50	Male	16 Completed Undergraduate degree	No	Yes	Alpine Hospital	Survival on the Waitlist	Lake Hospital has about double the 1 year organ survival compared to Alpine Hospital.	Are there more details regarding "survival on the waitlist"? Is the figure an average, mean, and over what number of patients?	Style A	Q32	Pass
402	R_2uwjGpT21pe1Apo	A1VZFSI22E5568	Female	16 Completed Undergraduate degree	No	Yes	Meadow Hospital	No single factor was most important	Lake Hospital has about double the 1 year organ survival compared to Alpine Hospital.	How long is the average wait time.	Style F	Q29	Pass
295	R_2tDPh8R3S7yWhga	21	Female	14	No	Yes	Meadow Hospital	1 Year Organ Survival	About 3 out of 5 patients have a transplanted organ that survives 1 year.	I understand most of it	Style F	Q33	Pass
261	R_12rGHbR5hJVxzt1	29	Female	17+ Graduate Studies	No	No	Meadow Hospital	1 Year Organ Survival	About 3 out of 5 patients have a transplanted organ that survives 1 year.	I would like to know more about the surgeon who would be performing the operation.	Style D	Q33	Pass
287	R_1Nx0cLV69L3134i	24	Female	16 Completed Undergraduate degree	No	No	Alpine Hospital	Survival on the Waitlist	About 3 out of 5 patients have a transplanted organ that survives 1 year.	What do they mean by successful, does that mean you survive or that your organ that was recently placed has been rejected.	Style E	Q28	Pass
268	R_2TIggnAhmrFhHeE	35	Female	14	No	Yes	Lake Hospital	Transplants in a Year	The 1 year organ survival at Lake Hospital is about the same as national rates.	I understand everything about it.	Style A	Q32	Pass
220	R_u7FA1r46GiedSbD	54	Male	16 Completed Undergraduate degree	No	No	Meadow Hospital	1 Year Organ Survival	Cannot determine from the information shown.	What's the point of having a transplant if it's not going to last.	Style E	Q28	Pass
169	R_21jghCHhdAbOgxF	27	Male	14	No	No	Lake Hospital	No single factor was most important	Cannot determine from the information shown.	I think the arrows pointing is a scary way of presenting this information	Style A	Q32	Pass
388	R_24OuCOotykU6dS2	30	Female	12 Completed High School	No	No	Meadow Hospital	1 Year Organ Survival	About 3 out of 5 patients have a transplanted organ that survives 1 year.	I would like to read reviews from people who have been thru the procedure at these hospitals.	Style F	Q28	Pass
243	R_1HockKg4dCKWssw	31	Female	16 Completed Undergraduate degree	No	No	Lake Hospital	Getting a Transplant Faster	The 1 year organ survival at Lake Hospital is about the same as national rates.	farther than 1 year survival	Style E	Q34	Pass
459	R_28UuWAX950UKcRz	36	Female	13	No	No	Meadow Hospital	1 Year Organ Survival	Lake Hospital has about double the 1 year organ survival compared to Alpine Hospital.	I would like to know more about the section that says, "getting a transplant faster". When they say fast, how much faster is it compared to the rest. I would like to know the average speed of getting a transplant.	Style E	Q29	Pass
187	R_Xk5QqI2530TmW1X	25	Female	13	No	No	Lake Hospital	Survival on the Waitlist	The 1 year organ survival at Lake Hospital is about the same as national rates.	I understand the information	Style C	Q32	Pass
178	R_D2VPSh4IgmnQIrn	32	Male	16 Completed Undergraduate degree	No	Yes	Lake Hospital	Transplants in a Year	About 3 out of 5 patients have a transplanted organ that survives 1 year.	happiness of patients	Style A	Q34	Pass
456	R_1rANhIQtlDBCdmm	55	Male	14	No	No	Lake Hospital	Getting a Transplant Faster	Cannot determine from the information shown.	what is the minimum and maximum waiting times for this procedure?	Style A	Q29	Pass
191	R_3e9SXHJCbUQQ61X	54	Male	16 Completed Undergraduate degree	No	No	Meadow Hospital	1 Year Organ Survival	About 3 out of 5 patients have a transplanted organ that survives 1 year.	How to help donate	Style A	Q29	Pass
354	R_Qoem2JGysLoy72V	37	Female	16 Completed Undergraduate degree	No	No	Meadow Hospital	1 Year Organ Survival	Lake Hospital has about double the 1 year organ survival compared to Alpine Hospital.	reasons for death after transplantation	Style D	Q33	Pass
274	R_3j693PnrOi9l4N0	26	Female	14	No	No	Meadow Hospital	1 Year Organ Survival	About 3 out of 5 patients have a transplanted organ that survives 1 year.	Survival on the waitlist	Style A	Q31	Pass
479	R_upNDtcSsCwv14EV	48	Male	16 Completed Undergraduate degree	No	No	Lake Hospital	Getting a Transplant Faster	About 3 out of 5 patients have a transplanted organ that survives 1 year.	more detailed analytical comparison between the hospitals options	Style A	Q31	Pass
451	R_1K6G7VB28fpUd2v	50	Female	10	No	Yes	Meadow Hospital	1 Year Organ Survival	About 3 out of 5 patients have a transplanted organ that survives 1 year.	I think I'd like to know how many years of experience the staff have.	Style E	Q33	Pass
947	R_tLm5EUuQO5yvYml	32	Male	16 Completed Undergraduate degree	No	No	Meadow Hospital	No single factor was most important	Lake Hospital has about double the 1 year organ survival compared to Alpine Hospital.	It‚Äôs unclear to me whether the survival rate shown in the first two indicators include the 1 year organ survival rate indicator. For example, do those who receive an organ transplant faster (i.e., second indicator) have a lesser chance of survival at the Alpine hospital compared to the Meadow hospital?	Style E	Q31	Pass
445	R_2aLxebheq6mTUw1	38	Female	14	No	No	Meadow Hospital	Transplants in a Year	Cannot determine from the information shown.	Doctor hours and availability, on call help or help by phone or teleconference (speak to someone about problems), 5 year survival	Style A	Q28	Pass
121	R_24pUNbNH0Kb8Fb7	31	Male	17+ Graduate Studies	No	Yes	Lake Hospital	No single factor was most important	Cannot determine from the information shown.	I would like to learn about the success rate of each transplant.	Style A	Q34	Pass
579	R_1Q0DvVutn6twH11	59	Female	14	No	No	Lake Hospital	Getting a Transplant Faster	Cannot determine from the information shown.	I'm not sure I understand the graphic part of the one year organ survival	Style A	Q31	Pass
358	R_3q9xoGLss1TDtFZ	22	Female	13	No	No	Meadow Hospital	1 Year Organ Survival	About 3 out of 5 patients have a transplanted organ that survives 1 year.	I'd want to learn if this is how it really works for people who need organ transplants?	Style A	Q28	Pass
257	R_1d6JyhqFVLILrJb	35	Female	16 Completed Undergraduate degree	No	No	Meadow Hospital	1 Year Organ Survival	Cannot determine from the information shown.	I would like to know the surgeons approval ratings for each hospital.	Style F	Q32	Pass
185	R_3lSohvELMzjvVMc	49	Male	16 Completed Undergraduate degree	No	No	Meadow Hospital	1 Year Organ Survival	About 3 out of 5 patients have a transplanted organ that survives 1 year.	Length of procedure	Style A	Q29	Pass
130	R_3032Z123ykh1fYF	27	Male	16 Completed Undergraduate degree	No	No	Alpine Hospital	Getting a Transplant Faster	Cannot determine from the information shown.	I understand I think	Style E	Q34	Pass
551	R_Y61cI6NyBCv2Nhv	32	Female	13	No	Yes	Alpine Hospital	Survival on the Waitlist	About 3 out of 5 patients have a transplanted organ that survives 1 year.	Why organ survival after 1 yr would vary so much.	Style D	Q28	Pass
247	R_QoCFXEGqjPTVjt7	30	Male	16 Completed Undergraduate degree	No	No	Lake Hospital	Getting a Transplant Faster	About 3 out of 5 patients have a transplanted organ that survives 1 year.	I didn‚Äôt understand the survival on the waitlist category. If it is the donor or recipient.	Style A	Q32	Pass
752	R_yCJ4LXJtZQRUVUt	36	Male	17+ Graduate Studies	No	No	Meadow Hospital	1 Year Organ Survival	The 1 year organ survival at Lake Hospital is about the same as national rates.	what does Survival on the Waitlist mean?	Style F	Q33	Pass
344	R_vAKkmingbKhouDD	22	Male	12 Completed High School	No	No	Alpine Hospital	Getting a Transplant Faster	Cannot determine from the information shown.	I would like to know how much the transplant costs.	Style B	Q34	Pass
604	R_3Gq52Tyq1FkmZju	55	Female	16 Completed Undergraduate degree	No	Yes	Lake Hospital	Getting a Transplant Faster	Cannot determine from the information shown.	I'm not sure what the yellow and very pale blue colors mean. I would also like to know 2-, 3-, 4-, and 5-year organ survival.	Style A	Q31	Pass
345	R_1ePjXcUGbIh7rHQ	36	Female	12 Completed High School	No	No	Lake Hospital	No single factor was most important	About 3 out of 5 patients have a transplanted organ that survives 1 year.	What qualifies as faster	Style F	Q31	Pass
444	R_3hzIapBUQSrUKBY	49	Male	14	No	No	Meadow Hospital	1 Year Organ Survival	About 3 out of 5 patients have a transplanted organ that survives 1 year.	It seems relatively straightforward.	Style F	Q33	Pass
367	R_cu9dOmI2uIJVz7r	28	Female	13	No	No	Meadow Hospital	1 Year Organ Survival	Lake Hospital has about double the 1 year organ survival compared to Alpine Hospital.	Percentages	Style A	Q29	Pass
268	R_1d9RupGzExt7uT5	40	Male	12 Completed High School	No	No	Meadow Hospital	1 Year Organ Survival	Cannot determine from the information shown.	can't think of anything	Style A	Q28	Pass
174	R_2QnfAK9GKT5PK7T	29	Male	17+ Graduate Studies	No	No	Meadow Hospital	1 Year Organ Survival	The 1 year organ survival at Lake Hospital is about the same as national rates.	More detail on the cause of failure at 1 year.	Style E	Q34	Pass
